# Supplementary material for: Oceanic and super-deep continental diamonds share a transition zone origin and mantle plume transportation
Source: Sci Rep. 2021 Aug 20;11:16958. doi: 10.1038/s41598-021-96286-8 (PMC8379195; doi:10.1038/s41598-021-96286-8)
Supplement: Supplementary file 1 — Supplementary Table S1. [file 41598_2021_96286_MOESM1_ESM.xlsx]

## Sheet: Table S1a
Supplementary Table S1a - mafic rocks
HEGENSHAN
Miao et al., 2008 - https://doi.org/10.1016/j.jseaes.2007.11.005
N˚Sample	SiO2	Al2O3	Fe2O3	FeO	MgO	CaO	Na2O	K2O	MnO	TiO2	P2O5	LOI	Total	Rb	Sr	Ba	Zr	Nb	Ta	Hf	Y	Th	U	Pb	V	Cr	Co	Ni	Cu	Zn	La	Ce	Pr	Nd	Sm	Eu	Gd	Tb	Dy	Ho	Er	Tm	Yb	Lu		Nb/Yb	Th/Yb	TiO2/Yb
Hegenshan gabbro
02NMG2	52.46	20.95	1.13	1.77	5.33	10.61	4.38	0.04	0.05	0.22	0.02	2.58	99.54	2.09	163	26	4.3	0.12	0.01	0.13	3.1	0.12		0.12	57	219	8	97	27	12	0.38	1.2	0.24	1.27	0.36	0.37	0.5	0.08	0.54	0.1	0.34	0.04	0.28	0.06		0.428571	0.428571	0.785714
02NMG3	51.68	16.53	1.46	2.3	6.97	13.67	2.97	0.04	0.06	0.23	0.01	3.38	99.3	0.21	165	34	3.9	0.04	0.03	0.21	5.5	0.02	0.02	0.64	129	709	18	126	82	19	0.28	0.83	0.18	1.06	0.49	0.41	0.76	0.15	1.04	0.23	0.6	0.09	0.6	0.1		0.0666667	0.0333333	0.383333
02NMG4	51.24	12.75	1.34	3.95	10.33	13.38	1.86	0.05	0.08	0.34	0.01	4.02	99.35	0.35	121	51	7.1	0.07	0.03	0.33	9.1	0.03	0.01	0.72	207	1170	36	160	30	29	0.33	1.06	0.23	1.52	0.73	0.39	1.27	0.25	1.7	0.38	1.05	0.15	0.99	0.14		0.0707071	0.030303	0.343434
02NMG5	53.86	13.09	0.09	4.72	9.45	13.52	2.43	0.05	0.08	0.36	0.01	1.63	99.29	0.17	123	22	6.9	0.05	0.02	0.35	9.5	0.01	0.01	0.46	214	1157	26	122	30	29	0.33	1.01	0.23	1.59	0.74	0.48	1.15	0.24	1.75	0.38	1.1	0.16	1.04	0.15		0.0480769	0.00961538	0.346154
2NMG6	54.09	15.2	2.32	2.89	8.39	11.02	3.22	0.04	0.08	0.34	0.02	1.82	99.43	1.01	152	27	9.1	0.15	0.015	0.32	7.9	0.09			168	453	30	85	59	25	0.46	1.48	0.25	1.56	0.71	0.42	1.04	0.17	1.36	0.32	0.91	0.11	0.83	0.09		0.180723	0.108434	0.409639
Hegenshan dikes
02NMG1	54.2	14.75	4.58	2.32	6.83	8.48	4.95	0.07	0.12	0.85	0.1s1	2.29	99.55	0.6	75	43	71.2	1.04	0.098	2.19	20.7	0.3	0.12	0.41	256	192	36	70	45	62	3.73	9.51	1.61	8.3	2.54	0.89	3.3	0.61	3.85	0.82	2.35	0.36	2.24	0.37		0.464286	0.133929	0.379464
21DW29	46.01	12.95	1.21	8.73	6.46	19.13	0.53	0.09	0.22	1.02	0.14	3.4	99.89	2.17	86	376	92.2	1.88	0.14	3.09	37.3	0.13	0.1	0.86	303	281	40	73	72	86	3.38	11.44	1.85	10.27	3.77	1.13	4.9	1.01	6.91	1.41	4.34	0.68	4.2	0.61		0.447619	0.0309524	0.242857
21DW46	49.46	13.9	5.82	3.08	8.97	7.46	4.52	0.21	0.13	0.8	0.09	4.83	99.27	4.29	473	210	48.1	0.56	0.12	1.63	17.5	0.13	0.05	1.03	257	481	51	144	97	61	1.66	5.04	0.95	5.41	1.95	0.86	2.7	0.51	3.37	0.71	2.03	0.31	1.93	0.3		0.290155	0.0673575	0.414508
21DW47	43.39	14.52	1.11	7.93	9.11	15.82	1.42	0.8	0.17	0.96	0.07	4.52	99.82	6.48	77	107	49.7	0.61	0.05	1.87	25.5	0.06	0.07	1.06	213	455	47	142	75	58	1.6	5.52	1.04	5.93	2.27	1.1	3.42	0.67	4.45	1.05	2.81	0.44	2.79	0.38		0.218638	0.0215054	0.344086
21DW48	49.1	14.39	2.29	9.12	6.38	8.98	3.73	0.63	0.19	1.44	0.13	3.33	99.71	4.06	926	410	77	1.54	0.11	2.74	30.3	0.16	0.08	1.15	274	88	41	65	78	85	3.18	9.94	1.62	9.08	3.53	1.26	4.58	0.86	5.62	1.21	3.58	0.52	3.3	0.46		0.466667	0.0484848	0.436364
21DW69	52.49	12.2	1.7	9.4	7.49	7.64	3.89	0.1	0.19	1.61	0.14	2.94	99.79	1.21	105	47	90	1.69	0.11	2.61	40.4	0.06	0.08	0.87	417	304	41	70	36	81	2.87	9.54	1.65	9.45	3.9	1.19	5.01	0.94	6.75	1.42	4.22	0.61	3.95	0.56		0.427848	0.0151899	0.407595
Hegemshan metabasalts
02NMG7	50.92	9.88	13.3	3.83	6.26	9.4	2.53	0.06	0.16	1.33	0.18	1.66	99.51	1.02	94	37	108.6	1.77	0.28	3.41	36.6	0.11	0.09	0.23	438	193	53	56	52	78	3.42	10.5	1.99	11.38	4.06	1.31	5.65	1.1	6.98	1.47	4.34	0.65	4.15	0.67		0.426506	0.026506	0.320482
02NMG8	50.78	10.53	7.46	8.99	6.34	9.66	2.41	0.07	0.15	1.36	0.17	1.63	99.55	0.72	101	22	112.5	1.77	0.16	3.64	39.6	0.13	0.08	0.19	436	231	56	60	21	82	3.41	10.34	2.04	11.42	4.28	1.48	5.72	1.12	7.3	1.57	4.6	0.69	4.44	0.7		0.398649	0.0292793	0.306306
02NMG9	51.9	10.02	11.88	4.72	5.92	8.7	2.95	0.09	0.15	1.31	0.17	1.63	99.44	1.18	81	26	103.9	1.79	0.17	3.33	37.1	0.11	0.08	0.71	428	191	49	53	33	72	3.41	10.37	1.94	11.35	3.9	1.42	5.48	1.04	6.95	1.49	4.4	0.64	4.24	0.65		0.42217	0.0259434	0.308962
02NMG10	52.61	10.18	7.13	9.16	5.52	9.14	3.05	0.1	0.15	1.42	0.17	0.83	99.46	1.62	91	23	115.5	1.88	0.15	3.74	42.7	0.18	0.07	0.13	368	109	50	45	17	50	3.4	11.05	2.08	11.72	4.38	1.43	6.33	1.12	7.7	1.69	5.08	0.73	4.89	0.72		0.384458	0.0368098	0.290389
02NMG11	52.7	9.94	7.15	8.83	5.99	9.43	2.58	0.09	0.17	1.19	0.15	1.27	99.49	2.95	127	17	95.2	1.77	0.16	3.12	34.5	0.33	0.1	0.62	422	143	52	53	14	81	3.24	9.55	1.75	10.23	3.6	1.27	4.89	0.99	6.37	1.37	3.97	0.56	3.91	0.59		0.452685	0.084399	0.304348
02NMG12	50.86	10.14	13.12	3.59	6.41	9.55	2.4	0.14	0.14	1.29	0.16	1.77	99.57	1.42	124	136	102.7	1.59	0.11	3.21	39.6	0.11	0.04	–	438	262	46	69	12	46	3.17	10.22	1.84	10.61	3.89	1.47	5.53	1.04	7.07	1.55	4.65	0.66	4.4	0.63		0.361364	0.025	0.293182
Hegenshan basalts
21DW34	49.98	15.9	2.8	7.85	5	9.28	3.92	0.73	0.15	1.72	0.23	2.19	99.75	24	589	368	98.6	14.62	0.92	3	26.2	1	0.31	3.76	239	28	36	41	57	75	11.15	25.69	3.34	15.3	4.33	1.47	4.51	0.77	4.7	0.96	2.85	0.41	2.28	0.32		6.41228	0.438596	0.754386
21DW37	46.73	15.29	3.32	8.03	7.3	11.04	2.88	0.6	0.19	1.85	0.26	2.28	99.77	23	424	161	104.5	14.08	0.89	3.27	26.2	0.97	0.25	3.11	172	167	48	109	98	96	10.09	25.53	3.29	16.67	4.78	1.42	4.85	0.81	4.98	0.97	2.77	0.39	2.22	0.32		6.34234	0.436937	0.833333
21DW39	45.07	18.26	2.89	7.53	5.59	12.03	2.66	0.72	0.22	1.55	0.27	2.96	99.75	49	668	478	94.9	13.79	0.84	2.77	24.2	0.97	0.3	8.33	215	36	39	39	56	116	10.9	25	3.16	14.23	3.68	1.47	4.28	0.72	4.67	0.92	2.73	0.37	2.32	0.33		5.94397	0.418103	0.668103
21DW41	47.8	18.98	2.25	7.3	4.44	11.37	3.09	0.55	0.18	1.71	0.25	1.87	99.79	33	570	486	100.1	14.41	0.95	3.17	25.5	1.05	0.35	4.69	227	38	33	41	78	83	10.36	24.1	3.11	15.03	4.07	1.59	4.51	0.74	4.79	0.97	2.86	0.36	2.47	0.33		5.83401	0.425101	0.692308
21DW43	48.19	15.18	3.42	7.47	6.6	10.88	3.23	0.53	0.18	1.81	0.23	2.06	99.78	29	443	182	108.8	13.92	0.99	3.26	26.1	0.98	0.31	14.26	199	178	42	108	67	83	10.18	25.1	3.4	15.75	4.34	1.53	4.76	0.79	4.94	0.99	2.68	0.37	2.25	0.32		6.18667	0.435556	0.804444
21DW45	46.45	20.46	3.26	5.8	4.47	10.99	3.09	0.73	0.13	1.38	0.17	2.88	99.81	51	344	276	80.7	11.39	0.76	2.37	19.6	0.79	0.18	3.05	152	65	28	35	67	64	8.16	19.87	2.53	11.67	3.43	1.23	3.81	0.6	3.72	0.79	2.17	0.32	1.84	0.26		6.19022	0.429348	0.75
POZANTI-KARSANTI
Saka et al, 2014 - https://doi.org/10.1016/j.lithos.2014.05.027
N˚Sample	SiO2	TiO2	Al2O3	FeOt	MnO	MgO	CaO	Na2O	K2O	Total	LOI	Sc	V	Cr	Co	Ni	Cu	Zn	Ga	Rb	Sr	Y	Zr	Nb	Cs	Ba	La	Ce	Pr	Nd	Sm	Eu	Gd	Tb	Dy	Ho	Er	Tm	Yb	Lu	Hf	Ta	Pb	Th	U		Nb/Yb	Th/Yb	TiO2/Yb
Pozanti-Karzanti gabbro
PK 66	47.47	0.1121	17.54	3.20943	0.06	13.31	16.42	0.85		98.9715	2.5	32.4	102	2094	34.1	455	13.6	12.4	8.35	0.0817	63.7	3.44	2.36	0.0333		0.6021	0.0499	0.1948	0.0445	0.4104	0.22	0.1238	0.4062	0.081	0.5515	0.1222	0.339	0.0554	0.3361	0.0529	0.1072	0.0001	0.4477	0.0059	0.0028		0.0990777	0.0175543	0.333532
PK 29	51.92	1.198	16.25	9.75415	0.16	5.9	8.82	4.08	0.56	98.6422	4.5	37.1	335	59.7	35.9	41.1	103.7	74.6	16.9	9.05	293.2	28.7	64.2	1.08		59.2	2.728	7.847	1.24	7.981	2.727	1.041	3.816	0.6977	4.499	0.9892	2.764	0.4603	2.8265	0.4626	1.9345	0.073	1.9893	0.2414	0.0939		0.382098	0.085406	0.423846
PK 68	43.15	1.231	21.01	14.2312	0.23	4.5	12.9	0.85	0.01	98.1122	0.3	38.2	321	15.4	45	28.4	36.1	129	21.3	0.1245	113.3	4.82	1.44	0.151		4.36	0.1595	0.4836	0.0942	0.821	0.392	0.5329	0.6981	0.1282	0.8398	0.1844	0.51	0.0837	0.5249	0.0887	0.0608	0.0062	0.8231	0.0081	0.0049		0.287674	0.0154315	2.34521
Parlak et al., 2000 - https://doi.org/10.1144/GSL.SP.2000.173.01.11
N˚Sample	SiO2	TiO2	Al2O3	FeOt	MnO	MgO	CaO	Na2O	K2O	P2O5	Cr203	NiO	LOI	Sum	Nb	Zr	Y	Sr	Li	Rb	Th	Pb	Ga	Zn	Ni	Co	Cr	V	Ce	Nd	Ra	La	Hf	Sc		La	Ce	Pr	Nd	Sm	Eu	Gd	Tb	Dy	Ho	Er	Tm	Yb	Lu
Pozanti-Karzanti isotropic gabbro
H-30	50.03	0.22	11.06	10.84	0.2	14.22	13.04	0.6	0	0.02	0.2	0.02	0	100.45	2	8	15	51	4	10	4	24	15	97	155	54	1458	209	3	4	19	4	8	47
H-31	50.78	0.19	10.32	10.18	0.19	15.43	12.35	0.65	0	0.02	0.19	0.03	0.41	100.74	2	8	16	57	4	10	2	24	15	94	205	59	1289	199	3	s	9	4	9	49		1.2			1.9	0.8	0.33			1.8	0.4	1.1	0.19	1.1
H-37	41.57	1.32	17.8	17.48	0.28	6.15	12.47	1.11	0.02	0.03	0.01	0	l.33	98.24	1	6	to	117	5	10	2	18	19	134	11	53	39	555	3	4	13	4	4	61
Y-1	47.96	0.3	11.78	1163	0.2	13.89	12.53	0.42	0	0.01	0.()9	0.02	1.26	1251.37	1	6	8	44	6	11	2	27	15	59	133	67	575	407	3	4	16	4	6	53
Y-2	50.39	0.16	9.9	9.51	0.19	16.22	13	0.33	0	0.01	20	0.03	0.8	120.54	3	6	9	33	9	11	7	27	16	59	229	59	1377	197	3	4	9	4	13	49
Y-4	47.75	0.11	17.74	7.68	0.15	12.23	11.75	0.66	0	0.01	0.09	0.02	1.53	99.72	1	5	7	77	7	10	2	17	16	56	99	50	617	113	3	8	9	4	9	31
Y-7	47.06	0.12	17.86	6.6	0.13	10..'iJ	13.91	0.71	0	0.01	0.11	O.oJ	2.44	88.95	1	6	8	98	2	10	2	13	16	41	177	40	723	114	3	4	9	4	6	23
Y-9	47.07	0.1	20.83	6.23	0.12	8.51	14.7	0.64	0.01	0.01	0.02	0.01	0.87	99.12	1	5	6	n	6	II	2	13	16	42	72	33	134	90	3	7	9	4	5	20
Y-10	44.96	0.61	18.12	13.3	0.18	8.71	13.25	0.58	0	0.01	om	0	0.56	100.28	1	6	8	75	7	II	2	22	16	74	13	65	44	437	5	10	9	4	5	30
Y-11	46.9	0.17	19.35	7.91	0.15	8.9	14.32	0.59	0.01	0.01	0.05	O.Dl	0.94	99.3	1	6	8	73	7	11	2	17	16	46	59	44	301	168	3	4	9	4	6	21
Y-12	48.58	0.29	12.04	12.83	0.2.1	13.61	12	0.39	0	O.Dl	0.08	0.02	0.31	100.15	1	7	9	47	4	10	2	27	15	76	148	70	459	293	3	4	33	4	7	57
Y-13	50.3	0.21	7.68	10.08	0.2	16.04	14.01	0.25	0.0:I	0.01	0.22	0.02	1.27	100.29	5	7	10	19	8	11	4	29	16	59	175	61	1442	250	3	8	26	4	11	52
Y-14	50.04	0.19	9.4	9.95	0.19	16.39	12.64	0.34	0	0.01	0.22	0.03	0.85	100.25	4	7	10	35	8	11	5	29	15	64	186	59	149'1	190	3	4	9	4	12	55
Y-15	49.17	0.18	11.49	8.62	0.17	14.56	14.21	0.37	0	0.01	0.15	0.02	0.62	99.57	1	6	9	40	8	11	2	27	15	55	164	52	982	186	3	4	9	4	9	38
Y-16	48.7	0.13	16.75	8.1	0.14	12.11	13.34	0.45	0	0.01	om	om	0.68	100.41	1	6	7	56	8	II	2	20	15	61	1(18	48	445	176	3	5	9	4	8	29
Y-17	46.46	0.09	19.04	6.45	0.12	9.2	13.75	0.67	O.Ql	0.01	0.01	0.01	4.48	100.29	1	4		64	5	10	2	9	16	49	50	43	64	119		4	9	4	4	23
Y-18	43.38	0.67	18.62	14.05	0.15	7.81	13.7	0.58	0	0.01	0.02	0.01	0.89	99.89	1	6	6	71	9	11	2	21	17	74	57	59	106	785	3	4	19	4	3	30
Y-19	50.42	0.16	6.17	8.66	0.17	18	15.1	0.22	0	0.01	0.3	0.05	1.01	100.27	6	8	11	16	8	11	6	34	15	60	437	65	1911	184	3	5	9	5	12	46
Y-20	47.47	0.09	19.11	6.69	0.13	10.21	14.19	0.45	1	0.01	0.01	0.01	109	208.37	1	4	6	62	2	10	2	15	JS	55	59	45	57	132	3	4	9	4	5	23
Y-21	47.4	0.17	17.34	8.45	0.16	10	14.12	0.6	0.01	0.01	0.02	O.Dl	l.16	98.28	1	6	8	66	6	11	2	19	16	56	53	43	114	16J	3	4	9	11	6	31
Pozanti-Karzanti isotropic gabbro
H-33	5().77	1.36	15.65	12.23	0.2	4.83	8.09	4.19	0.37	0.12	om	0	2.27		3	84	31	241	2	12	2	6	20	103	14	43	39	403	7	7	83	4	7	47
H-36	50.73	1.17	15.14	10.56	0.19	6.84	10.07	2.9:1	0.15	0.11	0.02	0.01	2.1		2	76	27	129	2	10	2	12	18	95	49	42	104	319	12	13	14	4	8	43		3.4	8.2	1.3	7.6	2.7	1.09	3.5		4.4	0.89	2.4	0.37	2.2	0.31
Y-3	49.98	1.17	15.18	11.33	0.18	6.4	10.32	2.44	0.18	0.09	0.01	0.01	2.9		1	58	24	119	5	12	2	14	18	81	39	43	81	350	10	9	35	4	7	39		3.2	6.8	1.1	6	2.2	0.89	2.9		3.7	0.78	2.2	0.33	2	0.3
Y-6	54.56	0.55	14.52	8.3	0.14	5.5U	9.1	2.87	9	0.13	0.02	0	3.62		3	84	33	119	2	9	2	10	18	73	26	30	105	131	4	8	9	6	8	39
Y-8	51.99	0.94	15.23	10.09	0.16	5.98	9.69	2.47	0.18	0.09	0.01	0.01	3.35		1	57	24	102	3	12	2	12	18	79	30	38	40	309	3	4	11	4	7	40
SARTHOHAY
Yang et al., 2012 - https://doi.org/10.1016/j.jseaes.2012.07.020																																															La	Ce	Pr
	SiO2	TiO2	Al2O3	Fe2O3	FeO	MnO	MgO	CaO	Na2O	K2O	P2O5	LOI	Total	Sc	V	Cr	Co	Ni	Rb	Th	Sr	Y	Zr	Nb	Ba	Hf	Ta	La	Ce	Pr	Nd	Sm	Eu	Gd	Tb	Dy	Ho	Er	Tm	Yb	Lu		Nb/Yb	Th/Yb	TiO2/Yb		0.648	1.675	0.254
Sgb1	48.08	0.81	12.19	8.55	3.34	0.21	10.43	10.62	2.84	0.05	0.07	2.11	99.3	30.26	173.3	224.9	38.36	90.82	13.29	0.415	33.62	15.02	46.61	0.774	221	1.293	0.073	2.149	5.927	0.994	5.251	1.769	0.762	2.652	0.483	2.899	0.663	1.868	0.299	1.751	0.292		0.442033	0.237007	0.462593		3.31636	3.53851	3.91339
Sgb2	46.88	1.62	11.51	11.66	2.88	0.21	9.52	9.63	3.14	0	0.14	3.71	100.9	27.39	264.6	67.64	37.27	50.59	3.217	0.509	26.33	29	101.3	1.842	16.01	2.708	0.141	3.758	11.52	1.9	10.55	3.424	1.229	4.907	0.857	5.701	1.215	3.552	0.521	3.388	0.5		0.543684	0.150236	0.478158		5.79938	6.87761	7.48031
Sgb3	44.52	1.86	11.59	12.74	8.08	0.2	7.82	8.55	2.18	0.03	0.15	2.3	100.1	36.44	320.4	71.03	46.49	45.79	4.78	0.426	32.61	34.98	113	2.126	12.18	3.09	0.165	4.672	11.67	2.005	11.37	3.971	1.394	5.683	1.036	6.822	1.474	4.318	0.616	4.143	0.614		0.513155	0.102824	0.44895		7.20988	6.96716	7.8937
Sgb4	46.78	0.89	14.9	8.89	6.9	0.17	5.82	8.1	4.49	0.5	0.09	2.27	99.8	31.4	211.6	81.39	34.7	44.67	29.02	0.391	608.6	18.18	67.45	1.066	202.2	1.844	0.085	3.533	9.193	1.45	7.682	2.409	0.927	3.272	0.553	3.571	0.767	2.193	0.33	2.111	0.341		0.504974	0.18522	0.421601		5.45216	5.48836	5.70866
Sgb5	47.55	0.67	11.53	8.74	6.02	0.14	8.61	12.02	3.15	0.01	0.04	1.51	99.97	35.53	217.4	220.6	41.19	73.07	2.397	0.309	40.58	13.02	31.18	0.677	14.18	0.939	0.054	1.368	3.847	0.65	3.743	1.388	0.539	2.138	0.383	2.542	0.552	1.625	0.241	1.609	0.245		0.420758	0.192045	0.416408		2.11111	2.29672	2.55906
Sgb6	45.12	1.1	15.21	13.12	7.51	0.22	4.56	8.51	3.13	0.02	0.13	1.47	100.1	34.01	316.8	21.67	47.92	26.49	1.421	0.79	546.1	21.41	68.37	1.405	15.28	2.006	0.1	4.961	12.84	1.966	10.24	3.02	0.893	3.807	0.625	4.199	0.907	2.603	0.384	2.133	0.387		0.658697	0.37037	0.515706		7.65586	7.66567	7.74016
Sgb7	45.76	1.08	13.89	12.59	9.27	0.2	4.67	6.83	3.92	0.22	0.11	1.46	100	32.49	280.9	82.85	42.03	58.84	7.997	0.292	314.7	15.39	37.14	0.734	51.26	1.196	0.052	1.792	4.617	0.786	4.567	1.601	0.737	2.595	0.434	2.964	0.641	1.877	0.274	1.846	0.282		0.397616	0.15818	0.585049		2.76543	2.75642	3.09449
Sgb8	47.03	0.86	13.65	11.31	7.6	0.18	6.17	8.06	2.37	1.07	0.1	2.37	100.8	34.3	264.3	69.57	49.03	51.23	20.93	0.912	55.91	16.57	54.4	1.194	110.8	1.698	0.087	4.345	11.35	1.66	8.628	2.437	0.858	3.317	0.509	3.346	0.705	2.012	0.292	1.895	0.288		0.630079	0.481266	0.453826		6.70525	6.77612	6.53543
Sxa1	49.01	1.1	15.8	9.05	6.83	0.14	5.59	5.42	4.21	0.28	0.11	2.57	100.1	27.7	184.1	46.57	35.96	40.47	107.9	1.191	346.5	16.32	77	6.625	648.8	2.038	0.427	6.961	15.51	2.137	9.939	2.635	0.993	3.6	0.56	3.468	0.682	2.001	0.282	1.799	0.262		3.6826	0.662034	0.611451		10.7423	9.2597	8.41339
Sxa2	45.28	1.71	11.04	11.89	8.91	0.24	7.14	9.47	1.57	1.04	0.17	1.74	100.2	36.88	256.6	121.4	52.86	66.93	141.6	1.3	283.8	22.32	111.6	11.14	811.3	2.805	0.701	10.3	24.4	3.293	15.53	3.907	1.477	5.221	0.749	4.798	0.962	2.623	0.383	2.43	0.364		4.58436	0.534979	0.703704		15.8951	14.5672	12.9646
Sxa3	46.58	1.22	12.59	10.27	6.87	0.2	8.27	5.62	4.09	0.67	0.13	3.08	99.6	37.39	273.9	170.2	46.48	79.57	27.32	0.78	137.3	26.53	77.7	4.267	134.1	2.094	0.279	5.205	12.84	1.835	9.488	3.037	0.982	4.396	0.747	4.99	1.084	3.24	0.473	3.076	0.471		1.38719	0.253576	0.396619		8.03241	7.66567	7.22441
Sxa4	51.46	2.18	13.6	9.72	3.35	0.11	5.06	6.83	3.63	1.65	0.67	2.34	100.6	16.81	121.3	169	44.09	108.6	64.77	11.62	152.4	22.87	279.8	40.86	761.5	7.483	2.65	49.39	43.78	10.58	42.34	8.137	2.548	8.298	1.027	5.528	0.98	2.564	0.331	1.988	0.293		20.5533	5.84507	1.09658		76.2191	26.1373	41.6535
Sxa5	46.85	1.1	12.08	12.67	6.28	0.19	6.61	8.12	2.89	1.71	0.09	1.6	100.2	38.92	285.6	139.7	54.27	72.37	95.2	0.574	244.6	20.43	61.21	3.069	103.4	1.749	0.209	3.992	10.02	1.49	7.801	2.536	0.976	3.645	0.589	4.105	0.861	2.506	0.346	2.384	0.365		1.28733	0.240772	0.461409		6.16049	5.98209	5.86614
Sxa6	48.91	2.31	12.4	14.78	1.87	0.2	6.31	5.23	4.26	0.77	0.21	2.56	99.8	34.24	369.2	104.2	49.23	67.43	36.84	1.916	64.32	29.35	133.7	14.65	75.39	3.466	0.946	12.74	28.96	3.841	18.28	4.758	1.52	5.891	0.952	6.061	1.231	3.514	0.482	2.927	0.478		5.00512	0.654595	0.789204		19.6605	17.2896	15.122
Sxa7	46.79	1.91	12.76	14.41	4.83	0.23	4.33	7.89	3.17	1.28	0.17	2.43	100.2	35.96	305.3	55.77	55.52	60.88	56.02	1.556	149.8	27.96	111.2	9.739	131.9	3.031	0.643	10.94	20.6	2.83	13.99	3.995	1.498	5.264	0.867	5.681	1.161	3.382	0.479	2.877	0.46		3.38512	0.540841	0.663886		16.8827	12.2985	11.1417
Sxa8	47.67	0.7	12.09	10.03	5.24	0.19	5.9	11.48	2.42	0.49	0.06	3.44	99.72	33.7	218	72.51	45.36	62.96	18.15	2.742	318.9	14.19	32.29	2.021	40.46	1.088	0.173	3.85	4.912	0.759	4.159	1.395	0.606	2.309	0.409	2.853	0.649	1.972	0.285	1.938	0.296		1.04283	1.41486	0.361197		5.94136	2.93254	2.98819
Sxa9	47.34	1.07	11.88	11.56	5.54	0.17	3.94	11.14	4.25	0.83	0.12	2.58	100.4	38.52	324.8	85.12	46.65	48.88	26.78	4.155	174.1	27.11	57.49	3.608	92.6	1.95	0.296	5.205	8.036	1.206	6.712	2.452	0.943	3.92	0.732	5.295	1.212	3.794	0.569	3.974	0.636		0.907901	1.04555	0.26925		8.03241	4.79761	4.74803
Sxa10	51.94	1.41	14.97	11.91	2.91	0.1	1.95	8.24	3.95	0.45	0.18	1.94	99.95	32.12	170	130.1	36.54	65.93	78.35	5.931	98.09	20.81	85.19	9.931	222.2	2.636	0.784	7.476	17.69	2.534	12.14	3.303	1.115	4.351	0.694	4.405	0.94	2.678	0.371	2.419	0.364		4.10542	2.45184	0.582885		11.537	10.5612	9.97638
Sxa11	50.87	1.48	18.54	13.32	1.26	0.13	1.96	4.56	3.79	1.11	0.2	2.45	99.66	31.6	148.2	163.3	51.64	50.09	105	5.269	150.3	24.99	80.95	7.082	147	2.582	0.521	5.698	13.7	2.052	10.63	3.263	1.185	4.713	0.785	5.414	1.154	3.345	0.477	2.994	0.46		2.3654	1.75985	0.494322		8.79321	8.1791	8.07874
Sxa12	46.31	1.03	13.38	9.61	6.02	0.18	7.83	7.7	3.33	0.74	0.09	3.58	99.8	37.03	216.6	121.8	45.67	50.56	86.31	5.345	102.8	18.98	59.84	5.062	429.3	1.925	0.38	4.831	11.39	1.589	8.069	2.523	1.083	3.756	0.591	4.069	0.867	2.49	0.344	2.259	0.347		2.24081	2.36609	0.455954		7.45525	6.8	6.25591
Sxo1	47.44	2.03	12.61	9.34	6.69	0.15	4.5	10.6	3.96	1.24	0.35	1.28	100.2	20.67	167.4	77.6	38.97	52.74	64.36	3.512	208.5	21.7	171	25.1	231.4	3.989	1.513	23.94	47.75	5.739	24.53	5.409	1.866	6.192	0.848	4.872	0.925	2.503	0.331	2.012	0.299		12.4751	1.74553	1.00895		36.9444	28.5075	22.5945
Sxo2	46.74	2.31	13.66	9.2	6.2	0.14	5.15	8.45	4.49	0.53	0.39	2.54	99.8	21.72	173.4	167.4	43.45	105.8	23.63	3.293	302.9	26.35	206	25.51	131.7	4.768	1.554	23.72	50.58	6.117	26.92	6.353	1.919	7.298	1.051	5.925	1.119	2.995	0.394	2.223	0.363		11.4755	1.48133	1.03914		36.6049	30.197	24.0827
Sxo3	47.14	2.06	14.1	8.74	5	0.11	3.75	11.44	4.05	1.29	0.38	1.66	99.71	18.9	170	139	34.14	65.22	60.76	3.617	495.5	24.56	179.5	23.34	198.7	4.263	1.437	24.77	49.16	5.885	25.94	5.861	2.078	6.87	0.946	5.383	1.025	2.737	0.349	2.012	0.325		11.6004	1.79771	1.02386		38.2253	29.3493	23.1693
Sxo4	45.24	2.7	14.73	11.57	8.08	0.19	5.18	7.16	3.29	0.36	0.37	1.25	100.1	27.62	201	88.78	41.76	42.83	2.843	3.763	124	29.43	210	29.01	41.61	5.141	1.863	26.57	51.61	6.546	29.88	7.073	2.399	8.038	1.146	6.617	1.245	3.373	0.445	2.817	0.385		10.2982	1.33582	0.958466		41.0031	30.8119	25.7717
Sxo5	47.89	3.74	11.32	11.5	7.05	0.42	5.79	8.9	2.46	0.58	0.65	1.1	101.4	25.23	173.2	228.4	57.97	147.6	20.75	5.216	693.9	30.96	281.6	47.26	527	7.748	2.995	37.63	83.33	10.19	44.99	9.656	4.608	10.21	1.352	7.389	1.33	3.57	0.441	2.749	0.38		17.1917	1.89742	1.36049		58.071	49.7493	40.1181
Sxo6	49.86	2.15	16.46	8.74	3.73	0.1	2.45	6.58	3.73	1.88	0.7	3.21	99.6	13.46	99.98	86.5	34.19	87.71	67.43	13.25	330.3	20.58	270.4	46.63	588.7	6.505	2.939	38.02	46.74	8.436	33.37	6.262	2.215	6.987	0.895	4.785	0.889	2.389	0.312	1.901	0.282		24.5292	6.97002	1.13098		58.6728	27.9045	33.2126
Sxo7	47.98	1.68	11.52	11.33	5.28	0.18	6.09	8.69	3.37	1.36	0.07	2.16	99.7	37.08	245.8	67.94	50.09	67.25	29.76	0.597	222.8	16.37	139.4	22.39	189	4.104	0.168	2.865	36.57	0.931	4.727	1.578	0.616	2.523	0.428	2.987	0.679	2.069	0.304	2.048	0.336		10.9326	0.291504	0.820312		4.4213	21.8328	3.66535
Sxo8	45.75	2.44	13.99	10.9	4.18	0.17	6.85	11.32	1.91	0.46	0.36	1.87	100.2	23.95	195.6	133.8	43.71	69.21	12.91	3.569	1188	24.57	183.1	24.91	84.88	4.231	1.546	20.51	45.15	5.685	25.67	6.048	2.092	6.976	0.972	5.587	1.068	2.908	0.368	2.415	0.33		10.3147	1.47785	1.01035		31.6512	26.9552	22.3819
MIRDITA
Dilek et al., 2008 - https://doi.org/10.1016/j.lithos.2007.06.026
N˚Sample	Type	SiO2	TiO2	Al2O3	FeOt	MnO	MgO	CaO	Na2O	Na2O	P2O5	L.O.I	SUM	Sc	V	Cr	Co	Ni	Cu	Zn	Rb	Sr	Y	Zr	Nb	Cs	Ba	La	Ce	Pr	Nd	Sm	Eu	Gd	Tb	Dy	Ho	Er	Tm	Yb	Lu	Hf	Ta	Pb	Th	U		Nb/Yb	Th/Yb
98-Al-01	Bas.pl.lava	48.99	0.66	17.55	8.07	0.17	7.13	12.44	3.04	0.48	0.02	1.69	100.25		293	335	49	132	146	70	10	240	24	31
96-Al-01	Bas.pl.lava	49.01	0.72	17.18	8.21	0.13	7.18	9.44	2.11	1.1	0.02	4.4	99.51		303	306	47	154	123	81	21	135	24	32
95-Al-01	Bas.pl.lava	47.81	0.65	18.43	8.79	0.16	4.89	14.39	1.75	0.58	0.03	3.69	101.17		287	390	38	70	86	77	13	54	20	42
94-Al-01	Bas.pl.lava	46.38	0.61	18.15	7.56	0.14	6.79	15.47	1.16	0.12	0.03	4.74	101.15		311	287	52	123	141	75	2	59	20	32
93-Al-01	Bas.pl.lava	48.47	1.62	13.93	12.28	0.17	6.26	10.85	2.09	0.14	0.12	4.43	100.35		427	157	66	70	88	104	2	64	50	111
88-Al-01	Bas.pl.lava	49.45	1.09	14.51	10.06	0.14	5.55	14.82	1.76	0.25	0.07	3.44	101.16		324	321	49	93	85	108	7	97	37	81
84-Al-01	Bas.pl.lava	45.23	0.47	10.78	9.71	0.21	17.45	7.24	0.27	0.01	0.01	7.72	99.1		139	1295	85	1354	57	63	2	14	17	29
83-Al-01	Bas.pl.lava	50.83	1.6	13.43	11.14	0.16	5.04	12.51	2.26	0.06	0.16	3.91	101.11		279	133	52	58	67	90		20	46	129
76-Al-01	Bas.pl.lava	50.05	2.02	13.3	13.61	0.19	6.76	7.91	3.25	0.07	0.18	2.67	100.01		350	172	77	84	59	127	2	35	58	142
98-Al-15	Bas.pl.lava	50.77	2.39	13.52	11.42	0.23	6.44	8.96	4.4	0.2	0.2	1.85	100.38	47.6	411	122		51	47	106	2.3	85	56	140	1.95	0.01	10	4.39	13.85	2.41	13.95	5.62	1.96	7.86	1.49	10.04	2.16	6.02	0.87	5.43	0.84	4.23	0.17	0.64	0.23	0.12		0.359116	0.0423573
31-Al-00	And.ms.lava	55.7	0.32	14.62	7.95	0.15	4.36	5.54	4.36	0.06	0.03	6.61	99.7		217	57	41	25	143	65	nd	78	16	44
30-Al-00	And.ms.lava	60.03	0.57	14.37	6.03	0.09	2.72	5.14	5.38	0.04	0.04	5.36	99.77		137	54	31	21	72	66	nd	59	20	46
63-Al-01	B.and.ms.lava	56.46	0.34	14.23	8.64	0.14	5.07	4.25	3.81	0.07	0.03	5.99	99.03	33.4	265	180	50	31	103	70	1	71	13	47	0.6	0.02	12	1.07	2.49	0.35	1.88	0.8	0.28	1.22	0.24	1.7	0.38	1.11	0.17	1.16	0.19	0.84	0.04	0.13	0.18	0.07		0.517241	0.155172
64-Al-01	Bas.pl.lava	50.25	0.57	14.7	9.43	0.14	7.5	4.97	2.8	0.09	0.04	8.11	98.61	42.1	368	166	60	48	51	78	3	33	24	56	0.54	0.03	6	1.03	3.12	0.55	3.37	1.58	0.62	2.49	0.51	3.63	0.81	2.29	0.34	2.12	0.33	1.07	0.04	0.21	0.07	0.11		0.254717	0.0330189
29-Al-00	And.ms.lava	57.71	0.46	15.43	8.6	0.12	4.99	4.05	4.39	0.52	0.04	2.78	99.09		247	60	41	42	25	53	5	123	15	43
65-Al-01	B.and.ms.lava	53.36	0.36	15.1	8.97	0.14	7.16	5	2.17	0.26	0.03	5.42	97.97		343	146	49	54	62	61	4	64	16	39
28-Al-00	B.and.ms.lava	52.95	0.84	15.22	11.04	0.15	5.99	5.67	3.76	0.18	0.06	3.25	99.11	41.1	318	37	56	27	102	77	nd	79	26	61	0.69	0.03	12	1.72	4.12	0.71	4.36	2.01	0.75	3.1	0.61	4.29	0.94	2.69	0.4	2.57	0.41	1.46	0.05	0.35	0.16	0.07		0.268482	0.0622568
26-Al-00	Dac./And.pl.lava	66.44	0.49	11.38	7.17	0.13	2.47	3.46	5.17	0.04	0.04	1.72	98.51		92	33	38	29	55	79	nd	55	23	45
25-Al-00	And./B.and.ms.lava	60.1	0.57	14.22	9.64	0.17	4.18	4.37	3.83	0.13	0.04	2.95	100.2		305	30	49	18	137	82	nd	85	19	44
66-Al-01	And.ms.lava	57.82	0.47	15.38	8.55	0.14	5.16	3.87	4.31	0.38	0.04	2.52	98.65		245	85	41	44	30	55	4	104	17	44
68-Al-01	B.and.ms.lava	52.6	0.54	15.09	9.35	0.16	7.41	5.03	3.75	0.28	0.06	4.42	98.67		404	139	53	44	130	77	6	75	21	46
69-Al-01	B.and./Bas.pl.lava	54.38	0.52	14.85	9.54	0.14	7.45	2	3.61	0.17	0.04	5.56	98.27		324	99	55	49	78	84	1	34	21	43
23-Al-00	B.and.ms.lava	52.91	0.61	15.26	10.21	0.18	6.89	5.93	3	0.63	0.03	3.63	99.28	38.9	279	72	50	38	98	77	8	99	18	45	0.57	0.24	50	1.17	3.09	0.52	3.19	1.46	0.61	2.28	0.48	3.22	0.74	2.06	0.31	1.94	0.32	1.04	0.04	0.49	0.13	0.06		0.293814	0.0670103
22-Al-00	B.and./And.pl.lava	58.67	0.46	14.19	8.73	0.16	5.68	5.02	4.1	0.07	0.02	2.12	99.22		194	69	47	38	67	78	nd	86	16	36
70-Al-01	And./B.and.pl.lava	60.42	0.36	11.09	6.73	0.17	7.64	6.42	3.73	0.03	0.02	2.65	99.26	39.6	108	404	35	64	225	52		20	14	37	0.27	0.04	2	0.64	1.84	0.32	1.93	0.89	0.35	1.35	0.26	1.84	0.41	1.15	0.17	1.08	0.17	0.56	0.02	0.25	0.04	0.03		0.25	0.037037
72-Al-01	Dac./And.pl.lava	64.64	0.52	12.86	6.85	0.08	4.05	1.61	4.46	0.12	0.05	3.66	98.91		129	44	35	31	99	70		51	22	51
17-Al-00	B.and.ms.lava	53.2	0.68	15.51	11	0.18	5.99	6.34	3.81	0.23	0.05	2.55	99.54		276	42	55	31	94	80	nd	106	19	45
16-Al-00	B.and./Bas.pl.lava	56.66	0.41	13.55	8.05	0.15	5.96	8.4	3.42	0.01	0.02	3.57	100.2	33.9	199	138	43	64	70	61	nd	18	16	35	0.44	0	4	0.93	2.2	0.37	2.1	0.96	0.37	1.46	0.3	2.12	0.47	1.35	0.2	1.24	0.2	0.66	0.03	0.38	0.15	0.09		0.354839	0.120968
13-Al-00	B.and./Bon.pl.lava	53.87	0.43	13.27	9.5	0.15	8.13	8.09	3.17	0.01	0.02	3.49	100.13		228	337	51	93	84	75	nd	11	12	34
73-Al-01	B.and./Bas.pl.lava	52.96	0.38	13.53	8.13	0.17	7.52	11.16	3.19	0.02	0.03	3.04	100.13		185	407	41	91	110	52		16	15	40
74-Al-01	B.and./Bas.ms.lava	52.23	0.57	15.37	10.31	0.16	7.12	6.18	3.55	0.16	0.05	3.05	98.75	43.2	270	78	60	38	22	83	2	73	21	47	0.47	0.03	20	1.01	2.83	0.5	3.03	1.44	0.58	2.25	0.45	3.13	0.69	1.93	0.3	1.87	0.3	0.99	0.03	0.32	0.06	0.05		0.251337	0.0320856
12-Al-00	B.and.pl.lava	53.81	0.55	14.54	9.29	0.15	6.98	5.74	4.13	0.05	0.05	3.75	99.04		238	153	49	51	63	76	nd	64	17	46
11-Al-00	B.and.pl.lava	56.37	0.49	14.55	9.1	0.16	6.84	4.75	3.86	0.05	0.03	3.53	99.73	38.8	237	86	50	44	81	76	nd	44	13	43	0.65	0.02	10	1.18	2.87	0.45	2.53	1.12	0.43	1.66	0.34	2.42	0.53	1.54	0.23	1.48	0.23	0.84	0.05	0.54	0.18	0.05		0.439189	0.121622
9-Al-00	B.and./Bas.pl.lava	53.99	0.48	14.8	9.26	0.15	6.81	6.04	3.84	0.01	0.02	3.7	99.1		252	129	50	51	69	79	nd	15	15	46
105-Al-01	And.ms.lava	62.63	0.47	12.05	6.66	0.11	1.5	5.3	0.94	0.38	0.06	11.12	101.22			3	33	4	35	91	16	154	40	90
104-Al-01	Rhy.ms.lava	70.55	0.39	11.82	6.25	0.05	1.12	1.68	3.7	0.57	0.08	2.04	98.25		9	7	22	4	21	89	3	56	40	74
102-Al-01	B.and.ms.lava	55.88	0.87	14.65	11.99	0.16	6.07	3.27	2.19	0.14	0.07	4	99.3		460	36	56	13	739	48	2	65	29	53
101-Al-01	B.and./Bas.ms.lava	53.64	0.74	14.45	14.95	0.16	6.34	1.89	2.37	0.1	0.05	4.2	98.9		528	204	90	36		92	2	56	22	43
100-Al-01	Bon./Bas.pl.lava	53.21	0.29	13.16	10.88	0.18	9.83	3.58	2.27	0.01	0.01	5.68	99.12		291	351	61	75	35	66	1	21	9	29
52-Al-00	Bon./Bas.pl.lava	56.33	0.53	14.17	9.36	0.25	8.55	3.43	2.75	n.d	0.02	3.78	99.17		287	218	52	55	5	135	2	25	11	39
58-Al-00	Bas.ms.lava	49.55	0.61	16.03	12.54	0.11	6.62	4.89	3.11	0.02	n.d	5.7	99.18		440	52	71	29	73	120	nd	105	11	30
YDKA99–9	Bas.ms.lava	48.14	1.1	14.45	9.31	0.18	7.47	12.81	2.64	0.5	0.06		96.66	45.5	285	377		98	75	77	6.9	155	30	47	1.15	0.2	36	1.63	4.26	0.76	4.65	2.39	0.93	3.75	0.77	5.35	1.18	3.38	0.49	2.98	0.47	1.48	0.08	0.26	0.22	0.08		0.385906	0.0738255
YDKA99–1	B.and.ms.lava	54.81	0.61	15.16	9.44	0.16	6.21	5.84	5.1	0.04	0.05		97.42	40.6	257	71		38	109	77	0.5	18	18	36	1.2	0.01	5	1.82	4.54	0.69	3.73	1.54	0.51	2.11	0.46	3.15	0.7	2.04	0.3	1.93	0.3	1.11	0.09	0.6	0.3	0.11		0.621762	0.15544
YDKA99–2	And.ms.lava	57.71	0.45	13.71	9.13	0.1	3.41	5.62	5.43	0.13	0.03		95.72	35	336	18		5	100	65	1.6	25	10	24	0.89	0.04	7	1.16	2.58	0.35	1.84	0.73	0.26	1.03	0.22	1.59	0.36	1.08	0.17	1.13	0.19	0.76	0.08	0.4	0.26	0.1		0.787611	0.230088
YDKA99–3	And. Ms.lava	56.4	0.7	14.64	10.15	0.12	7.67	2.16	4.79	0.1	0.06		96.78	38.7	300	16		18	139	77	1.1	33	17	34	0.63	0.05	7	1.13	2.89	0.48	2.85	1.31	0.45	1.88	0.42	2.89	0.66	1.82	0.27	1.71	0.26	1	0.05	0.43	0.17	0.06		0.368421	0.0994152
YDKA99–8	Dac.ms.lava	67.48	0.44	11.61	6.06	0.12	0.83	5.12	1.71	0.57	0.08		93.73	20.7	13	0		3	29	89	14.5	70	33	60	1.09	2.06	50	3.54	8.59	1.2	6.46	2.7	0.87	3.91	0.77	5.36	1.21	3.46	0.52	3.4	0.56	1.87	0.09	5	0.98	0.45		0.320588	0.288235
60-Al-00	Dac.br.lava	65.26	0.35	11.16	5.92	0.11	0.69	5.03	0.81	0.3	0.06	11.81	101.5		2	2	23	3	65	89	8	391	53	91
61-Al-00	Rhy.ms.lava	83.92	0.26	8.07	3.06	0.04	0.16	2.04	2.28	0.41	0.21	1.42	101.87		8	17	9	3	7	37	9	57	67	51
63-Al-00	And.ms.lava	57.36	0.8	14.64	12.11	0.15	3.12	6.04	0.87	2.53	0.04	3.51	101.17		772	27	40	8	54	122	54	78	14	36
65-Al-00	Rhy./Dac.ms.lava	70.94	0.36	12.27	5.64	0.27	2.38	2.24	2.53	0.3	0.07	3.48	100.48		1	13	22	4	41	95	8	78	41	94
YDKA99–4	Bon.sill	52.38	0.32	12.58	7.78	0.22	12.31	8.95	2.33	0.61	0.02		97.52	48.4	222	671		130	15	111	2.7	58	11	15	0.29	0.01	19	0.74	1.9	0.28	1.55	0.71	0.27	1.1	0.21	1.54	0.36	1.01	0.15	1.01	0.16	0.42	0.03	1.19	0.17	0.07		0.287129	0.168317
87-Al-00	Bas.dike	55.48	0.25	15.75	10.16	0.17	7.17	9.86	0.4	0.08	n.d	1.52	100.84		275	303	49	97	37	86	2	39	8	19
YDKA99–5	B.and.dike	57.33	0.84	14.57	10.99	0.2	5.26	5.56	1.18	1.47	0.06		97.46	44.1	310	25		7	127	56	6.2	96	20	33	0.59	0.01	13	2.15	5.19	0.75	3.95	1.66	0.66	2.38	0.47	3.35	0.75	2.28	0.33	2.13	0.35	1.05	0.05	1.36	0.55	0.24		0.276995	0.258216
YDKA99–6	B.and.dike	55.31	0.69	15.45	10.02	0.17	6.89	5.87	2.75	0.6	0.06		97.8	43.3	345	47		31	126	67	2.8	83	17	29	0.43	0.02	22	1.54	3.78	0.58	3.18	1.36	0.56	1.96	0.4	2.85	0.64	1.88	0.29	1.83	0.3	0.88	0.04	1	0.36	0.17		0.234973	0.196721
YDKA99–7	B.and.dike	55.28	0.71	13.95	8.66	0.09	7.16	8.24	2.32	0.4	0.07		96.87	35.1	245	41		29	36	37	5.8	85	18	37	0.98	0.04	13	1.66	4.06	0.64	3.57	1.54	0.67	2.25	0.45	3.18	0.58	1.92	0.28	1.79	0.29	0.98	0.07	2.05	0.18	0.37		0.547486	0.100559
78-Al-00	Bon./Bas.dike	54.89	0.36	13.64	8.8	0.14	7.95	5.16	2.21	0.28	n.d	5.84	99.27	50.8	294	467	49	117	10	55	5	42	11	25	0.33	0.06	6	0.73	1.55	0.22	1.3	0.62	0.29	1.13	0.25	1.82	0.44	1.32	0.2	1.31	0.22	0.41	0.02	1.49	0.21	0.12		0.251908	0.160305
90-Al-00	Bon.dike	53.21	0.12	10.35	8.87	0.15	15.56	9.28	0.05	0.01	0.01	1.81	99.42	51.8	191	1319	56	410	5	35	1	21	4	21	0.58	0.01	3	1.19	2.18	0.24	0.93	0.27	0.1	0.34	0.07	0.56	0.14	0.44	0.08	0.55	0.1	0.25	0.05	0.26	0.42	0.25		1.05455	0.763636
48-Al-00	And.dike	61.82	1.07	13.75	12.01	0.05	1.28	4.03	4.79	0.03	0.28	0.95	100.06	23.4	7	6	50	2	nd	19	nd	66	103	147	2.99	0	4	6.12	16.74	2.79	16.31	6.93	2.26	10.04	1.94	13.09	2.88	8.1	1.17	7.31	1.16	4.73	0.2	0.11	0.53	0.15		0.409029	0.0725034
50-Al-00	And./Dac.dike	63.82	0.97	13.87	10.13	0.05	1.23	3.89	4.88	0.02	0.23	0.84	99.93	19	20	7	39	8	nd	14	2	62	116	189	3.53	0	4	7.72	21.19	3.43	19.58	7.84	2.08	11.12	2.17	14.56	3.14	8.95	1.29	8.14	1.27	6.21	0.25	0.15	0.77	0.24		0.433661	0.0945946
55-Al-00	And.dike	61.82	1.3	14.07	11.05	0.11	2.61	3.69	3.17	0.36	0.08	2.07	100.33	31.5	116	10	49	6	1118	79	2	98	38	79	1.35	0.1	29	3.69	8.87	1.33	7.18	2.9	1.13	4.13	0.82	5.78	1.28	3.67	0.55	3.47	0.55	2.16	0.09	0.56	0.41	0.2		0.389049	0.118156
72-Al-00	And.dike	59.6	1.17	15.16	12.34	0.14	3.06	8.14	1.24	0.13	0.05	0.87	101.9	40.8	192	29	47	9	9	23	1	91	35	54	0.47	0.02	9	3.33	8.03	1.19	6.51	2.57	0.97	3.77	0.76	5.24	1.18	3.43	0.5	3.19	0.52	1.6	0.04	0.18	0.35	0.19		0.147335	0.109718
75-Al-00	And.dike	58.27	0.66	14.51	10.61	0.14	4.32	4.94	3.26	0.64	0.04	2.49	99.88	44.3	348	24	50	18	7	32	3	90	23	42	0.48	0.06	20	2.05	4.81	0.68	3.63	1.48	0.53	2.2	0.44	3.2	0.73	2.12	0.32	2.08	0.35	0.99	0.03	0.35	0.64	0.26		0.230769	0.307692
79-Al-00	B.and.dike	56.71	0.61	15.14	11.42	0.14	4.6	6.04	2.16	0.06	0.02	3.86	100.76		375	40	56	23	10	69	nd	76	18	38
76-Al-00	Rhy.dike	73	0.43	11.86	6.48	0.04	0.83	0.93	4.82	0.03	0.07	1.23	99.72		11	5	27	2	nd	15	1	39	50	56
80-Al-00	Rhy.dike	74.61	0.44	11.68	6.35	0.07	0.74	1.41	4.69	0.09	0.07	0.87	101.02	20.8	10	7	27	2	nd	19	1	54	57	53	0.96	0.01	9	4.11	9.62	1.34	7.17	2.87	0.8	4.03	0.82	5.73	1.31	3.79	0.58	3.73	0.61	1.93	0.06	0.24	1.2	0.52		0.257373	0.321716
67-Al-01	B.and./Bas.dike	53.39	0.62	15.54	10.14	0.12	7.51	5.95	1.62	0.63	0.05	3.82	99.4		264	122	50	49	72	72	3	91	19	38
71-Al-01	Bas.dike	51.96	0.57	15.22	10.06	0.17	8.04	5.37	2.61	0.51	0.05	4.11	98.66		294	86	53	40	104	72	8	80	20	44
108-Al-01	B.and.	56.24	0.82	15.34	12.03	0.17	5.03	8.03	1.65	0.15	0.05	1.69	101.18		438	76	57	37	249	58	1	80	22	44
109-Al-01	B.and.	53.89	0.76	15.41	12.75	0.17	5.82	7.65	1.45	0.19	0.05	2.5	100.65		482	61	61	29	47	54	2	93	21	42
110-Al-01	And.	57.18	1.21	15.31	12.52	0.14	3.97	8.63	1.97	0.13	0.07	0.43	101.56	41.9	432	36	50	21	21	33	1	94	28	60	0.69	0.01	24	1.8	4.95	0.82	4.75	2.08	0.86	3.16	0.63	4.42	0.96	2.8	0.42	2.7	0.43	1.41	0.05	0.12	0.21	0.15		0.255556	0.0777778
111-Al-01	Bon.	54.21	0.29	13.59	8.91	0.16	9.38	8.72	1.33	0.11	0.01	3.57	100.29		268	353	50	108	85	73	3	75	11	29
112-Al-01	Bon.	57.36	0.28	12.34	8.67	0.16	8.48	7.02	3.75	0.17	0.02	1.33	99.57	51.5	140	306	44	72	6	58	3	78	10	27	0.32	0.05	16	0.55	1.3	0.19	1.06	0.52	0.17	0.85	0.19	1.4	0.32	0.96	0.16	1	0.17	0.43	0.02	0.19	0.09	0.05		0.32	0.09
116-Al-01	B.and.	55.92	0.48	16.25	10.34	0.17	5.09	4.39	4.42	0.17	0.04	2.13	99.44	44.2	269	28	52	26	112	64	1	47	19	36	0.47	0.05	9	1.11	2.66	0.39	2.16	1	0.39	1.7	0.35	2.51	0.6	1.73	0.27	1.82	0.29	0.73	0.03	0.44	0.25	0.18		0.258242	0.137363
117-Al-01	And.	58.92	0.82	14.41	11.39	0.17	4.13	4.06	2.47	0.73	0.09	2.72	99.92		322	22	54	14	39	99	6	71	23	49
118-Al-01	And.	57.2	0.75	14.43	11.05	0.17	4.04	10.3	0	0	0.08	3.63	101.61		427	28	57	13	26	59	1	258	28	44
119-Al-01	B.and.	56.76	0.8	14.38	11.71	0.19	5.95	3.65	0.89	1.15	0.08	4.86	100.41	43.2	455	24	61	13	18	89	7	73	22	47	0.51	0.02	11	2.12	5.12	0.72	3.84	1.62	0.62	2.34	0.47	3.44	0.76	2.23	0.33	2.19	0.35	1.03	0.03	0.92	0.48	0.24		0.232877	0.219178
120-Al-01	B.and.	54.85	0.94	14.53	13.46	0.14	6.82	3.64	1.7	0.14	0.07	3.68	99.98		513	36	72	25	88	44	1	72	24	50
122-Al-01	Dac.	65.57	0.76	13.33	9.45	0.12	2.86	2.28	3.07	0.22	0.11	2.66	100.44	30.8	25	8	41	5	52	109	1	60	36	73	0.95	0.01	11	2.87	7.5	1.12	6.3	2.62	0.89	3.82	0.75	5.34	1.2	3.46	0.52	3.43	0.54	1.96	0.07	0.51	0.63	0.32		0.276968	0.183673
125-Al-01	And.	57.68	0.98	14.05	12.9	0.16	4.87	3.62	2.16	0.18	0.06	3.32	99.98		509	24	69	13	177	76	2	66	25	50
126-Al-01	B.and.	56.61	0.92	14.54	12.39	0.13	5.56	4.56	0.91	0.48	0.08	3.86	100.06		568	22	65	14	30	54	3	79	25	54
YARLUNG-ZHANGBO
Zhang et al., 2017 - https://doi.org/10.1016/j.lithos.2014.09.004
sample	Age emplacement	Locality	lithology	SiO2	TiO2	Al2O3	Fe2O3	MgO	MnO	CaO	Na2O	K2O	P2O5	LOI	SUM	La	Ce	Pr	Nd	Sm	Eu	Gd	Tb	Dy	Ho	Er	Tm	Yb	Lu	Hf	Ta	Th	U	Sc	Co	Cu	Cr	Ni	V	Zn	Ga	Rb	Sr	Y	Zr	Nb	Ba		Nb/Yb
GS-172	Early-Jurassic	Ali	basalt	48.55	1.27	12.79	10.4	6.11	0.18	11.8	2.92	0.24	0.13	5.54	98.41	5.65	14.2	1.99	9.1	2.62	1.03	3.51	0.6	3.69	0.79	2.28	0.33	2.12	0.3	1.84	0.53	0.94	0.23	35.5	35.7	17.9	111	61.8	305	146	17.9	7.75	273	20.9	71.1	5.62	63.6		2.65094
GZ-145	Early-Jurassic	Dobuza	basalt	45.11	1.05	15.18	9.31	9.73	0.19	10.38	3.57	1.56	0.77	2.3	99.15	33	69.3	8.07	32.2	6.15	1.78	6.01	0.82	4.92	0.97	2.8	0.38	2.52	0.37	3.2	0.92	4.75	1.16	23.1	38.3	88.6	232	156	159	90.7	15.9	31.7	679	26.7	162	17.5	521		6.94444
GZ-146	Early-Jurassic	Dobuza	basalt	45.66	1.07	15.21	8.9	10.15	0.17	10.3	3.28	1.49	0.79	2.33	99.29	32.6	64.2	7.9	31.4	5.99	1.73	5.82	0.8	4.9	0.95	2.71	0.38	2.48	0.37	3.13	0.89	4.6	1.12	23.4	38	199	224	149	166	98.3	16.3	29.8	707	26.8	154	17.5	540		7.05645
DC-3	Early-Jurassic	Dongco	basalt	42	4.33	15.98	14.5	4.8	0.19	8.05	3.04	1.32	0.14	5.65	99.97	56.3	119	15.3	61.4	12	3.56	9.24	1.36	6.9	1.21	2.83	0.36	2.07	0.3	11.2	4.84	6.52	5.86	23.8	44.7	25.4	161	156	330	175	28.8	31.3	367	29.9	466	68.1	638		32.8986
DC-5	Early-Jurassic	Dongco	basalt	48.52	4.14	15.07	11.9	5.08	0.19	6.12	4.01	1.24	0.1	3.83	100.19	36.2	72.2	9.2	32.3	6.73	2.64	6.3	0.97	5.48	1.02	2.83	0.45	2.52	0.41	9.59	6.71	8.77	2.24	9.15	36	14	22.9	23	219	108	19	36.8	964	28.4	389	92.2	258		36.5873
DC-6	Early-Jurassic	Dongco	basalt	49.95	3.95	14.43	11.5	3.8	0.15	6.3	6.21	0.7	0.26	3.27	100.48	35.8	73.6	9.8	41.9	8.67	2.79	7.36	1.17	6.3	1.21	2.81	0.38	2.47	0.35	7.97	3.23	2.83	1.06	24.8	34.7	17.5	49.9	42.8	280	104	21.7	11.4	202	29.1	321	43.2	140		17.4899
DC-7	Early-Jurassic	Dongco	basalt	45.61	3.3	16.4	12.8	4.35	0.21	6.96	3.82	3.09	1.06	2.76	100.38	74.1	150	18.8	73.7	13.6	3.97	10.3	1.61	8.31	1.56	3.77	0.51	3.07	0.44	9.45	6.42	8.89	1.99	13.7	28.9	19.1	17.6	12.5	179	130	25.5	75.4	588	39.1	416	90.8	990		29.5765
XDQ24	Early-Jurassic	Dongqiao	diabase	42.85	3.11	15.73	15.2	5.29	0.19	10.87	3.04	0.92	0.41	2.37	99.99	17.1	39.6	5.76	25.8	5.61	2.13	5.52	0.88	4.96	0.95	2.44	0.32	1.93	0.29	2.42	0.9	0.18	0.07	30.5	48.5	43.7	76	62.6	445	122	20	27.5	426	24.1	64.5	9.96	335		5.16062
XDQ26	Early-Jurassic	Dongqiao	basalt	43.39	2.8	15.69	14.8	6.58	0.16	11.96	1.8	1.24	0.03	1.25	99.71	7.15	17.3	2.71	13.1	3.38	1.41	3.49	0.57	3.27	0.62	1.59	0.21	1.28	0.18	2.24	0.4	0.45	0.16	37.5	48.8	9.94	88.6	52	533	97.1	18.3	38.1	522	14.7	55.3	3.97	555		3.10156
XDQ27	Early-Jurassic	Dongqiao	basalt	42.71	3	15.16	15.5	6.42	0.18	11.62	1.76	1.38	0.07	1.9	99.72	7.55	18.6	2.99	14.2	3.49	1.48	3.69	0.61	3.36	0.65	1.66	0.22	1.33	0.2	2.04	0.43	0.16	0.08	36.3	52	34.8	66.6	52.8	535	111	18	44.6	483	15.9	52.9	4.71	569		3.54135
XDQ30	Early-Jurassic	Dongqiao	basalt	40.32	2.8	15.8	16.4	6.29	0.14	11.77	0.82	2.63	0.04	2.72	99.75	6.38	15	2.33	10.8	2.67	1.07	2.87	0.45	2.57	0.48	1.25	0.17	1	0.14	1.74	0.35	0.26	0.13	39.7	70.7	48.5	106	58.9	556	84.6	18.7	84	250	12.1	46.1	3.84	912		3.84
XDQ33	Early-Jurassic	Dongqiao	basalt	43.95	3.11	14.97	15	5.55	0.19	10.78	2.48	1.47	0.46	1.77	99.72	18	41.3	6.11	27.4	6	2.31	5.85	0.89	5.05	0.98	2.42	0.31	1.93	0.28	2.17	0.74	0.13	0.06	28.1	42.6	15.2	66.3	65.2	381	92.9	18.6	41.4	561	24.1	56	7.84	701		4.06218
XDQ28	Early-Jurassic	Dongqiao	diabase	43.49	2.93	15.44	15.1	6.73	0.18	10.96	2.13	1.35	0.12	1.39	99.85	10.1	24.3	3.79	17.8	4.28	1.72	4.48	0.71	4.1	0.81	1.98	0.26	1.61	0.24	2.42	0.51	0.23	0.12	36.5	49.4	33.7	83.7	53.6	458	106	18.4	46.6	519	19.8	65.2	5.56	545		3.45342
XDQ20	Early-Jurassic	Dongqiao	basalt	44.8	2.98	14.91	13.6	6.22	0.19	11.12	2.57	1.18	0.26	1.91	99.72	18.8	35.1	4.24	16.3	3.04	1.45	2.99	0.44	2.43	0.46	1.16	0.16	0.99	0.16	2.22	0.92	2.34	0.68	19.4	28.9	20.9	21.9	24	252	44.8	17.6	80.2	698	12.1	84.6	12.4	626		12.5253
XDQ22	Early-Jurassic	Dongqiao	basalt	48.45	1.4	17.48	7.35	6.62	0.11	10.92	2.45	2.01	0.18	2.83	99.79	26.4	51.4	6.39	24.8	4.94	1.78	5.04	0.77	4.29	0.83	2.13	0.29	1.87	0.29	4.59	1.81	3.48	0.79	31.3	29.5	35.7	242	94.4	192	50.4	15.4	56	462	19.8	154	23.7	654		12.6738
XDQ29	Early-Jurassic	Dongqiao	basalt	44.4	1.84	20.31	9.77	3.75	0.09	10.91	2.9	1.57	0.2	4.47	100.22	13.9	31.4	4.51	20.2	4.57	1.69	4.61	0.75	4.13	0.81	2.01	0.27	1.67	0.26	2.7	1	0.32	0.3	26.9	34.9	32.4	115	61.3	369	86.2	17.6	33.1	465	19.7	73.1	10.9	440		6.52695
XDQ25	Early-Jurassic	Dongqiao	basalt	43.13	2.97	16.07	15.4	5.93	0.17	10.47	2.19	1.52	0.04	2.19	100.09	5.89	15.1	2.53	12.4	3.15	1.33	3.37	0.57	3.18	0.61	1.49	0.2	1.2	0.19	1.83	0.36	0.1	0.05	35.5	52.6	35.4	115	123	533	92.4	18.8	49.1	452	14.3	41.9	3.26	534		2.71667
GZ-144	Early-Jurassic	Gaize	basalt	44.64	1.05	14.76	9.66	10.35	0.13	10.51	3.64	1.53	0.79	2.3	98.36	32.9	64.5	7.81	31.1	5.95	1.75	5.77	0.82	4.83	0.95	2.73	0.38	2.46	0.36	3.11	0.9	4.74	1.06	23	37.8	39.3	257	184	165	102	16.1	29.9	695	27.1	155	17.8	517		7.23577
GZ-31	Early-Jurassic	Gaize	basalt	46.98	1.04	21.41	8.06	6.09	0.27	7.5	2.9	1.21	0.1	4.03	52.62	3.08	7.91	1.24	6.37	2.05	0.76	2.78	0.49	2.96	0.63	1.84	0.29	1.84	0.3	1.49	0.18	0.31	0.35	41.5	46.1	41.6	392	119	188	101	19	18.3	220	17.6	62.5	2.61	40.3		1.41848
GZ-32-1	Early-Jurassic	Gaize	basalt	47.84	1.27	14.66	10.26	7.95	0.13	9.22	2.87	0.09	0.13	5.41	51.99	5.93	14.49	2.16	10.4	2.98	1.02	3.61	0.64	4.14	0.91	2.42	0.37	2.41	0.37	2.38	0.42	0.58	0.2	48.7	39.8	80.7	87.5	42.6	189	71.2	15.7	0.84	102	21.5	89.3	5.45	27.9		2.26141
GZ-33-2	Early-Jurassic	Gaize	basalt	46	0.59	22.39	5.54	4.55	0.11	11.95	2.64	0.79	0.04	5.36	53.97	2.06	5.06	0.78	3.74	1.1	0.57	1.57	0.28	1.83	0.41	1.1	0.18	1.15	0.18	1.17	0.19	0.24	0.07	24	23.3	36.6	148	47.1	111	40.9	13.8	11.2	86.9	10.3	45.7	2.57	114		2.23478
7XJC1	Early-Jurassic	Jiangco	gabbro	49.47	0.6	15.05	8.09	11.09	0.08	10.53	2.3	0.96	0.04	1.49	99.72	1.24	3.19	0.54	2.99	1.1	0.43	1.57	0.32	2.19	0.49	1.43	0.21	1.44	0.23	0.66	0.07	0.03	0.02	43.1	39.7	12.6	514	125	227	18.6	11.5	47.8	145	13.3	21	0.94	23.5		0.652778
7XJC2	Early-Jurassic	Jiangco	gabbro	50.25	0.53	13.54	10.1	9.89	0.11	11.39	2.31	0.53	0.06	0.99	99.7	1.54	3.72	0.62	3.21	1.13	0.49	1.58	0.33	2.21	0.5	1.41	0.22	1.48	0.25	0.63	0.06	0.04	0.05	39.9	47	6.8	438	131	276	19.9	11.1	19.5	143	13.1	18.9	0.75	20		0.506757
7XJC3	Early-Jurassic	Jiangco	gabbro	50.07	0.18	15.85	4.73	11.25	0.08	10.86	1.63	2.21	0.02	2.86	99.73	0.93	2.37	0.4	2.06	0.67	0.28	0.94	0.18	1.15	0.26	0.75	0.11	0.68	0.11	0.38	0.03	0.09	0.02	45.8	30.8	13.6	498	148	135	18.5	8.43	130	151	6.73	12.3	0.45	102		0.661765
7XJC4	Early-Jurassic	Jiangco	picrite	47.81	0.17	16.89	5.94	12.05	0.08	10.58	1.89	0.85	0.01	3.54	99.81	1.14	3.27	0.56	2.82	0.82	0.4	1.09	0.19	1.32	0.28	0.76	0.11	0.73	0.11	0.26	0.04	0.08	0.02	33.9	26.2	14.5	296	143	114	26.2	8.91	38.2	221	6.94	7.79	0.75	38.7		1.0274
7XJC5	Early-Jurassic	Jiangco	diabase	48.45	0.45	16.54	5.64	9.86	0.09	15.55	1.34	0.38	0.04	1.34	99.68	1.1	2.8	0.48	2.56	0.83	0.4	1.17	0.22	1.5	0.33	0.94	0.13	0.9	0.14	0.43	0.05	0.05	0.07	32.7	28.8	43.5	1004	177	154	42	9.14	18	143	8.59	13	0.76	36.4		0.844444
7XJC6	Early-Jurassic	Jiangco	diabase	46.1	0.11	17.8	3.74	10.74	0.07	19.37	0.32	0.2	0.01	1.28	99.75	0.43	0.97	0.15	0.84	0.28	0.16	0.39	0.07	0.53	0.11	0.31	0.04	0.29	0.05	0.12	0.01	0.02	0.08	25.6	31.7	65.2	1570	272	7563	66.7	7.73	11.3	83.2	2.83	3.61	0.17	34.9		0.586207
7XJC7	Early-Jurassic	Jiangco	gabbro	46.5	0.2	14.96	7.84	13.88	0.12	12.35	2.08	0.4	0.06	1.24	99.61	0.47	1.16	0.21	1.3	0.48	0.31	0.76	0.16	1.09	0.25	0.66	0.09	0.62	0.1	0.16	0.01	0.01	0.03	43.4	48.1	85.9	1407	218	141	40.7	8.94	14.7	203	5.77	3.02	0.2	61.3		0.322581
B010-5	Early-Jurassic	Namco	diabase	52.68	0.56	12.47	9.81	9.48	0.17	7.81	3.49	0.72	0.07	2.07	99.55	7.7	19.1	2.5	10.8	2.6	0.7	3.07	0.57	3.4	0.8	2.27	0.37	2.53	0.39	3.63	12.2	1.31	0.19	39	30	1.5	254	77	218			27.1	224	16.8	66.2	11.9	147		4.70356
B060-1	Early-Jurassic	Namco	diabase	48.64	0.92	15.01	8.43	9.09	0.17	10.78	2.48	0.38	0.1	3.68	100.08	3.1	8.4	1.34	6.9	2.42	1.07	3.38	0.68	4.18	0.99	2.68	0.44	2.97	0.44	2.12	0.36	0.35	0.11	31.7	32	61.8	256	158	193			6.4	161	20.4	55.1	4	32		1.3468
B015	Early-Jurassic	Namco	basalt	47.96	0.85	15.45	8.47	8.37	0.18	8.99	3.3	0.65	0.08	4.84	99.52	2.8	7.8	1.38	7.6	2.59	1.11	3.48	0.7	4.16	0.97	2.75	0.44	2.99	0.42	2.05	0.65	0.42	0.06	33.3	31	78.6	223	118	193			19.4	173	20.8	59	3.8	60		1.2709
B031-1	Early-Jurassic	Namco	basalt	44.28	0.74	14.12	8.06	9.29	0.19	10.98	2.89	0.44	0.06	8.41	100.03	2.5	6.6	1.06	5.5	1.96	0.76	2.75	0.55	3.43	0.84	2.46	0.41	2.83	0.4	1.21	0.93	1.12	0.23	46.7	31	91.5	194	89	202			9.1	246	21.8	41.9	4.1	366		1.44876
B031-3	Early-Jurassic	Namco	basalt	49.4	0.94	13.91	9.48	9.75	0.19	8.59	2.5	0.41	0.07	3.69	99.93	2.2	6.3	1.09	5.8	2.1	0.87	3.12	0.64	3.89	0.95	2.79	0.47	3.17	0.47	1.84	0.64	0.31	0.07	47.5	36	91.3	129	74	272			9.4	191	20.7	62	3.4	273		1.07256
B031-6	Early-Jurassic	Namco	basalt	48.02	0.74	14.35	8.04	9.17	0.18	8.55	3.36	0.51	0.08	5.99	99.6	2.1	5.5	0.95	5.3	1.84	0.8	2.58	0.53	3.41	0.82	2.42	0.39	2.74	0.4	1.31	0.7	0.28	0.12	43.2	31	97.5	207	88	223			11.5	233	18.7	44.4	3	594		1.09489
B060-3	Early-Jurassic	Namco	basalt	47.4	1.24	13.51	10.1	5.17	0.17	11.93	4.15	0.44	0.12	5.36	99.88	4.8	12.4	2.08	11	3.56	1.37	4.51	0.89	5.34	1.29	3.66	0.62	4.16	0.59	2.46	0.35	0.37	0.1	36	30	51.9	135	83	83			83	158	30.9	83	4.6	26		1.10577
BGH-41	Early-Jurassic	Zabucun	basalt	44.28	1.38	13.39	15.6	7.87	0.19	10.46	2.58	0.32	0.17	2.43	98.65	7.88	16.8	2.44	11.4	3.2	1.13	4.1	0.67	4.45	0.96	2.81	0.41	2.71	0.42	1.81	0.21	1.63	0.44	38.6	41.4	42.6	7.54	12.7	385	84.4	19.7	8.5	344	26.5	64.1	2.54	211		0.937269
BGH-42	Early-Jurassic	Zabucun	basalt	45.15	1.36	13.14	15.2	7.01	0.2	11.75	2.63	0.37	0.17	1.6	98.55	6.5	15	2.01	9.75	2.85	1.09	3.92	0.64	4.35	0.94	2.76	0.4	2.65	0.4	1.8	0.19	1.34	0.43	41.5	41.4	71.2	4.92	10.6	384	86.4	19.5	7.8	415	25.6	66.4	2.42	334		0.913208
BGH-43	Early-Jurassic	Zabucun	basalt	44.73	1.4	13.1	15.3	7.27	0.19	12.38	2.48	0.34	0.18	1.33	98.67	6.46	14.9	2	9.62	2.82	1.08	3.86	0.66	4.29	0.93	2.73	0.4	2.67	0.4	1.99	0.2	1.5	0.47	39.6	41.1	66	8.5	10.8	369	80.4	18.9	8.4	417	25.4	80.2	2.46	301		0.921348
BGH-132	Early-Jurassic	Zabucun	basalt	46.4	1.13	12.09	9.5	10.67	0.14	12.12	1.95	0.32	0.13	4.67	99.12	6.93	16.2	2.19	10.4	2.99	1.1	3.98	0.67	4.26	0.89	2.54	0.36	2.38	0.35	2.07	0.51	0.89	0.16	32.9	42.4	67.1	309	162	209	79.9	16.8	14.4	142	23.5	90	6.78	67.8		2.84874
BGH-133	Early-Jurassic	Zabucun	basalt	48.4	1.28	13.29	9.9	10.27	0.15	9.44	3.26	0.41	0.14	2.63	99.17	7.49	17.7	2.41	11.4	3.33	1.23	4.17	0.7	4.6	0.96	2.8	0.39	2.59	0.38	2.35	0.53	0.9	0.17	36.6	44.3	69.2	344	179	228	83.1	15.4	16.3	146	25.9	101	7.59	54.7		2.9305
AS39	Mid-Cretaceous	Asu	basalt	49.41	1.55	15.51	10.3	7.59	0.17	7.36	3.17	0.36	0.17	3.59	99.38	8.68	22.1	3.16	15.4	4.27	1.43	5.44	0.99	6.16	1.29	3.86	0.63	3.62	0.53	3.71	0.34	2.51	0.48	34.5	35.5	62.9	193	85.3	225	119	17.1	13.2	159	33.6	145	4.11	63.5		1.13536
AS40	Mid-Cretaceous	Asu	basalt	50.9	1.92	15.31	10.1	6.14	0.13	6.74	3.19	0.5	0.18	4.53	99.3	10.7	26.5	3.64	17.5	4.58	1.51	5.88	1.03	6.65	1.38	4.2	0.65	3.92	0.57	4.53	0.39	2.88	0.55	34.9	32.5	49.4	179	77.9	217	123	17.4	19.6	142	36.9	188	4.72	52.8		1.20408
AS41	Mid-Cretaceous	Asu	basalt	49.32	1.51	14.94	10.1	6.39	0.15	8.25	3.04	0.43	0.18	4.24	98.72	9.14	23.4	3.38	16.2	4.43	1.48	5.73	0.99	6.35	1.32	3.92	0.61	3.76	0.54	4.04	0.35	2.47	0.49	32.8	34.6	37.3	174	81.9	217	120	16.5	15.5	151	32.9	147	3.91	49.8		1.03989
AS42	Mid-Cretaceous	Asu	basalt	49.44	1.55	15.1	9.68	5.25	0.15	7.24	2.71	0.29	0.17	7.23	98.97	9.02	22.7	3.12	15.1	4.07	1.36	4.94	0.88	5.65	1.18	3.65	0.55	3.42	0.51	3.94	0.35	2.44	0.48	33	35	66.8	174	83.1	217	134	16.8	10.1	136	30.8	145	3.96	47		1.15789
AS9	Mid-Cretaceous	Asu	diabase	52.83	0.61	16.53	9.6	6.23	0.2	7.72	2.52	0.35	0.04	2.7	99.33	3.74	10.1	1.64	9.29	3.02	0.62	4.28	0.78	5.72	1.22	3.51	0.57	3.51	0.52	1.57	0.15	1.08	0.16	47.9	27.8	48.6	25.3	9.67	231	80.4	13.8	13.5	126	31.5	36.5	1.52	112		0.433048
11AS4	Mid-Cretaceous	Asu	basalt	46.29	1.16	16.73	9.69	6.7	0.14	7.35	3.81	0.1	0.088	6.66	98.72	3..07	9.76	1.48	7.51	2.38	0.93	3.42	0.59	3.85	0.83	2.46	0.35	2.25	0.33	1.99	0.28	0.21	0.14	37.6	53.3	79.7	427	262	218	85	14.7	2.6	216	20.4	86.9	1.93	27		0.857778
11AS4*	Mid-Cretaceous	Asu	basalt	47.3	1.14	16.45	10.12	6.54	0.16	7.47	3.89	0.1	0.08	6.45	99.7	3.04	9.22	1.54	8.52	2.42	0.96	3.28	0.6	4.07	0.84	2.44	0.39	2.44	0.36	2.11	0.26	0.2	0.13	39.9	50.7	80.7	429	273	203	85.5	14.5	2.85	203	20.5	77.9	2.01	23.5		0.82377
D-12	Mid-Cretaceous	Dongco	basalt	49.68	2.7	11.99	9.64	7.82	0.14	9.64	4.23	0.37	0.32		96.53	26.3	57.8	6.82	30.9	6.71	1.81	6.44	0.99	6.04	0.98	2.65	0.25	1.95	0.22	2.6	1.7	2.3		35.4								5.3	161	25.9	154	31	124		15.8974
D-18	Mid-Cretaceous	Dongco	basalt	45.07	2.75	12.11	9.81	6.09	0.14	9.65	3.16	1.36	0.32		90.46	24	55	6.99	30.3	6.63	1.81	6.37	1.14	5.54	0.94	2.36	0.34	1.62	0.19	3.6	2.2	3.1		26.2								23	351	22.3	168	32	161		19.7531
D-19	Mid-Cretaceous	Dongco	basalt	47.69	3.06	12.47	11.5	5.64	0.17	9.67	4.72	0.2	0.36		95.47	27.6	66.7	8.2	36.4	7.95	2.12	7.99	1.39	6.88	1.19	3.01	0.5	2.79	0.42	5.9	1.8	3.7		38.9								0.4	297	29.4	197	38	133		13.6201
D-21	Mid-Cretaceous	Dongco	basalt	45.37	3.19	13.27	12.1	7.13	0.15	9.58	1.34	3.66	0.38		96.16	37.2	80.1	9.65	41.1	8.32	2.32	7.88	1.17	6.84	1.18	3.04	0.42	2.11	0.18	4.1	2.2	3.6		30.6								64	90	28.2	194	40	169		18.9573
D-22	Mid-Cretaceous	Dongco	basalt	45.55	2.88	12.19	11.3	6.84	0.16	9.09	3.35	0.18	0.35		91.86	27	60.6	7.69	33	7.35	1.99	6.09	1.23	6.44	1.13	2.82	0.4	2.11	0.27	4.4	1.8	4.8		35.1								2	329	27.6	186	38	90		18.0095
D-24	Mid-Cretaceous	Dongco	basalt	46.19	3.45	15.04	12.2	4.71	0.2	6.62	2.66	4.18	0.82		96.13	64.4	129	15.3	59	11.5	3.49	8.73	1.42	7.42	1.35	3.6	0.45	2.78	0.41	9	6.2	9.1		18.9								2	173	35.2	462	97	673		34.8921
D-25	Mid-Cretaceous	Dongco	basalt	52.39	1.68	13.59	8.15	5.66	0.16	10.12	4.3	1.29	0.38		97.72	20	42.5	5.49	23.6	5.2	1.82	4.59	0.71	3.9	0.7	1.88	0.22	1.35	0.19	4.3	1.6	2.9		20.1								66.5	189	18.9	168	23	292		17.037
D-26	Mid-Cretaceous	Dongco	basalt	46.24	3.29	13.61	13.1	7.22	0.18	7.89	3.86	0.69	0.36		96.49	25.1	56.9	7.66	33.5	7.88	2.57	7.07	1.16	6.49	1.21	3.25	0.42	2.44	0.35	6.7	2.6	4.1		42.8								15.2	153	30.3	275	38	229		15.5738
D-27	Mid-Cretaceous	Dongco	basalt	45.66	3.1	16.81	11.8	4.17	0.24	7.17	3.97	2.41	1.23		96.58	80.8	158	19.1	74.7	14.2	4.24	10.7	1.68	8.73	1.62	4.26	0.55	3.38	0.5	10	7.1	11.1		12.9								13.6	991	41	533	110	1224		32.5444
D-28	Mid-Cretaceous	Dongco	basalt	49.9	2.81	13.48	9.4	5.77	0.14	9.79	4.87	0.23	0.35		96.74	33	58.1	7.39	33.6	7.55	2.32	6.6	0.97	4.69	0.93	2.09	0.25	1.34	0.15	6.9	2	2		8.6								38.2	281	19.4	238	30	108		22.3881
XDC9	Mid-Cretaceous	Dongco	picrite	40.74	4.55	13.36	14.4	13.75	0.2	10.73	0.87	0.9	0.49		100	34.2	74.9	10.4	45.8	10.4	3.25	9.81	1.46	7.71	1.37	3.2	0.4	2.35	0.32	7.08	3.01	4.04	0.97	36	68.1	258	1107	420	463	149	20.7	8.99	145	35.5	285	43.6	112		18.5532
DC-9-3	Mid-Cretaceous	Dongco	komatite	39.36	0.01	0.28	8.41	41.74	0.12	0.43	0	0.06	0.02	9.29	99.71	0.03	0.04	0.01	0.02	0.01	0	0	0	0.01	0	0	0	0.01	0	0.01	0.21	0.01	0	6.18	82.5	3.11	2584	2569	22.7	55.5	0.52	0.34	0.39	0.04	0.21	0.08	1.74		8
DC-10-3	Mid-Cretaceous	Dongco	basalt	44.69	0.92	27.38	3.05	4.38	0.05	16.32	0.74	0.28	0.3	2	100.12	27.3	46.2	4.61	17	3.17	0.49	3.22	0.54	3.14	0.67	2.03	0.35	2.36	0.4	5.42	1.3	18.8	2.09	19.1	15.6	6.31	27.3	74.2	83.9	4.19	15.6	3.63	272	19.3	220	15.1	14.9		6.39831
PXXI-Gs1	Mid-Cretaceous	Duoba	basalt	41.89	3.05	13.95	11.7	2.51	0.13	11.6	4.78	1.15	0.44	8.67	99.96	34.6	95.7	7.9	31.2	5.89	1.92	5.69	0.74	4.19	0.69	1.9	0.24	1.44	0.19	7.7	4.2			15.9	311	31		27.9					398	17.7	304	62.6			43.4722
PXXI-Gs2	Mid-Cretaceous	Duoba	diabase	46.32	3.4	13.46	12.7	4.32	0.18	10.3	3.92	0.47	0.45	3.55	99.12	24.5	66	6.45	27.6	5.91	2.05	5.94	0.85	5.14	0.88	2.43	0.32	1.93	0.26	4.1	2.6			23.8	340	44		31.7					160	17	170	37.8			19.5855
PXXI-Gs3	Mid-Cretaceous	Duoba	diabase	49.16	2.22	14.5	11.5	5.74	0.18	6.62	3.92	1.54	0.32	3.11	98.85	2.12	5.49	0.98	5.29	1.92	0.81	2.62	0.49	3.37	0.79	2.45	0.41	2.69	0.4	5.7	2.8			27.5	244	157		81					303	21.9	233	43.4			16.1338
B018	Mid-Cretaceous	Duoba	basalt	48.09	0.76	14.32	8.05	9.05	0.21	8.31	3.38	0.54	0.08		92.79	3.12	8.39	1.29	6.87	2.37	1.06	3.38	0.66	4.97	0.93	2.71	0.45	2.95	0.44	1.29	0.75	0.26	0.13	43.4	35	99.2	214	101	218			11.5	226	18.7	43.9	3.05	599		1.0339
B019	Mid-Cretaceous	Duoba	basalt	48.71	0.94	14.98	8.44	8.97	0.2	10.81	2.5	0.41	0.09		96.05	2.18	6.22	1.14	5.78	2.11	0.91	3.08	0.67	3.92	0.88	2.81	0.45	3.15	0.47	2.12	0.41	0.33	0.12	31.9	36	63.5	263	171	188			6.35	154	20.3	54.6	4.05	37		1.28571
B020	Mid-Cretaceous	Duoba	basalt	49.47	0.96	13.88	9.2	9.43	0.22	8.62	2.52	0.44	0.09		94.83	2.54	7.01	1.12	5.57	1.88	0.87	2.67	0.62	3.39	0.86	2.45	0.39	2.83	0.4	1.82	0.69	0.29	0.08	47.7	40	93	136	87	267			9.35	184	20.7	61.5	3.45	278		1.21908
B021	Mid-Cretaceous	Duoba	basalt	44.37	0.76	14.09	8.09	9.17	0.22	10.07	2.91	0.47	0.07		90.22	4.78	11.4	1.96	9.13	3.48	1.37	4.45	0.87	5.22	1.24	3.57	0.59	4.14	0.59	1.19	0.98	1.1	0.24	46.9	38	93.2	201	102	197			9.05	239	21.7	41.4	4.15	371		1.00242
B022	Mid-Cretaceous	Duoba	basalt	47.47	1.26	13.48	10.1	5.05	0.2	11.96	3.89	0.47	0.11		94	2.79	7.78	1.36	7.61	2.54	1.12	3.46	0.74	4.14	0.89	2.68	0.43	3.01	0.42	2.44	0.4	0.35	0.11	36.2	34	53.6	142	96	78			83	151	29.7	82.5	4.65	31		1.54485
B023	Mid-Cretaceous	Duoba	basalt	48.03	0.87	15.42	8.48	8.25	0.21	9.02	3.32	0.68	0.08		94.36															2.03	0.7	0.4	0.07	33.5	35	80.3	230	131	188			19.4	166	20.8	58.5	3.85	0.37
S03-b42	Mid-Cretaceous	Duoma	basalt	48	1.81	13.16	9.96	5.06	0.14	10.56	4.15	1.84	0.38	4.69	99.75	28.6	59.6	7.3	29.4	6	2	5.6	0.9	5	0.9	2.4	0.3	1.9	0.3	4.1	1.8	2.2	1.2	27.6	47.9		67.2	85.8	242			19	1000	23.3	128	35.1	457		18.4737
S03-b44	Mid-Cretaceous	Duoma	basalt	47.48	2.03	12.62	10.5	5.57	0.16	10.89	4.21	1.26	0.38	4.94	99.99	26.1	54.3	6.6	27.4	5.6	1.9	5.1	0.8	4.5	0.8	2.3	0.3	1.7	0.2	3.5	1.6	2.1	0.7	27.1	52.3		65.8	89.4	224			12.1	676	21.1	110	33.4	345		19.6471
S03-b46	Mid-Cretaceous	Duoma	basalt	47.94	2.11	13.05	10.7	5.14	0.42	10.16	4.51	0.98	0.47	4.18	99.69	25.9	54.3	6.6	26.9	5.8	1.8	5.3	0.8	4.7	0.9	2.3	0.3	1.8	0.3	3.6	1.7	2	0.7	26.3	54		63	69.3	243			11.4	538	21.5	110	35.6	215		19.7778
S03-b47	Mid-Cretaceous	Duoma	basalt	47.76	2.28	13.02	9.42	6.82	0.14	9.64	4.14	1.19	0.45	4.4	99.25	35.9	74.7	9	37.1	7.4	2.3	6.3	1	5.2	1	2.5	0.3	1.8	0.3	4.6	1.7	2.9	0.8	26.6	51.5		176	155	268			16.1	593	23.7	141	38.2	327		21.2222
21-33GS1	Mid-Cretaceous	Geji	diabase	48.59	2.15	6.2	12.7	0.21	17.9	10.01	1.15	0.29	0.23	0.27	99.71	13.9	34.6	4.71	19.6	4.39	1.18	3.79	0.56	2.84	0.52	1.29	0.16	0.94		2.73	1.44	2.17										5.22		11	69.3	17.5	91.3		18.617
3319GS1	Mid-Cretaceous	Geji	diabase	52.56	1.62	14.44	12.9	0.2	4.63	4.54	4.55	2.45	0.41	0.79	99.11	5.54	14.2	2.03	10.1	3.14	1.01	4.19	0.79	5.36	1.17	3.23	0.49	3.09		1.14	0.23	0.63										20.3		25.1	26.5	3.11	67.7		1.00647
3319GS2	Mid-Cretaceous	Geji	diabase	53.15	1.62	14.31	11.9	0.17	5.75	7.19	3.9	0.32	0.16	1.18	99.64	4.44	11.1	1.52	7.13	2.07	0.75	2.61	0.47	3.03	0.68	1.84	0.28	1.91		1.2	0.19	1.54										10.6		15	28.3	2.52	40		1.31937
3001GS2	Mid-Cretaceous	Geji	basalt	53.99	1.61	14.82	11.6	0.14	4.23	4.33	3.54	1.42	0.05	3.95	99.64	10.3	26.1	3.17	15.4	4.08	1.42	4.53	0.8	5.38	1.04	3.02	0.44	2.9		3.28	0.65	1.63										27.1		30.1	103	10.9	401		3.75862
11JLO4	Mid-Cretaceous	Julu	diabase	48.76	0.95	14.37	10.7	7.32	0.18	11.08	2.92	0.53	0.08	2.51	99.36	4.62	11.5	1.55	7.46	2.34	0.9	2.83	0.53	4.06	0.92	2.42	0.4	2.59	0.4	1.98	0.14	0.82	0.4	33.3	44		97	73.8	271			8.99	246	25.1	71.7	2.42	467		0.934363
11JLO5	Mid-Cretaceous	Julu	basalt	48.98	0.96	14.41	9.95	7.56	0.18	10.32	3.03	0.58	0.08	2.54	98.59	5.27	12.7	1.63	8.08	2.5	0.91	2.9	0.56	4.27	0.93	2.46	0.4	2.55	0.4	2.16	0.18	1.05	0.43	32.4	43		89	63.6	275			17.4	273	25.8	81.4	3.22	672		1.26275
11JLO6	Mid-Cretaceous	Julu	basalt	46.88	0.96	14.4	10.5	8.31	0.18	10.02	2.9	0.63	0.08	3.75	98.63	5	12.3	1.62	7.91	2.38	0.94	2.97	0.55	4.18	0.95	2.47	0.42	2.6	0.4	2.02	0.2	0.96	0.31	33.2	44.1		86	63.7	274			4.81	193	25.7	76.7	3.2	345		1.23077
11JLO27	Mid-Cretaceous	Julu	basalt	48.52	0.84	13.72	11.5	8.21	0.19	12.22	2.62	0.46	0.06	2.32	100.7	3.95	9.65	1.26	6.28	1.98	0.77	2.32	0.44	3.4	0.73	1.89	0.3	1.97	0.29	1.72	0.13	0.44	0.15	35.2	43.9		246	86.5	237			7.57	145	20.2	59.6	2.19	28.6		1.11168
11JLO38	Mid-Cretaceous	Julu	basalt	47.74	0.71	13.4	11.5	8.88	0.2	11.18	2.56	0.55	0.05	3.21	100	3.24	7.97	1.05	5.29	1.79	0.73	2.14	0.41	3.15	0.71	1.88	0.31	1.93	0.3	1.45	0.12	0.57	0.59	34.1	44.3		332	97.6	250			14.3	148	19.4	48.7	2.01	60.3		1.04145
11JLO26	Mid-Cretaceous	Julu	basalt	48.09	0.84	14.01	10.8	7.79	0.18	10.57	3.29	0.28	0.08	3.63	99.52	5.06	12	1.51	7.04	2.13	0.74	2.5	0.47	3.49	0.8	2.14	0.35	2.18	0.33	1.78	0.21	0.93	0.41	30.6	40.2		217	92.5	251			6.12	145	22.3	64.7	3.47	53.4		1.59174
11JLO28	Mid-Cretaceous	Julu	basalt	48.69	1.5	15.35	8.74	6.67	0.15	10.09	3.38	0.86	0.12	2.12	97.67	5.08	13.5	1.94	9.68	3.21	1.28	3.78	0.72	5.3	1.19	3.16	0.49	3.15	0.49	2.71	0.2	0.62	0.23	35.2	44.4		100	66.9	357			9.47	210	32.9	104	3.3	117		1.04762
11JLO36	Mid-Cretaceous	Julu	diabase	47.06	1.26	14.73	8.94	7.34	0.16	11	3.05	0.76	0.12	3.5	97.92															2.69	0.22	0.63	0.31	35.7	42.8		146	81.4	359			3.03	160	31.9	99.5	3.75	55.3
11JL37	Mid-Cretaceous	Julu	basalt	47.82	1.61	16.34	8.5	6.58	0.15	9.05	4.33	0.91	0.13	2.35	97.77	5.31	14.5	2.08	10.7	3.28	1.23	3.99	0.74	5.53	1.23	3.28	0.53	3.26	0.49	2.85	0.23	0.69	0.31	34.5	43.7		105	68.3	374			10.5	162	33.8	107	3.83	67.5		1.17485
11JLO31	Mid-Cretaceous	Julu	basalt	50.5	1.12	14.65	9.47	8.09	0.16	9.49	2.83	0.72	0.11	1.83	98.97	4.84	12.6	1.77	8.9	2.75	1.12	3.23	0.61	4.53	1.01	2.71	0.44	2.73	0.41	2.39	0.21	0.72	0.13	31.6	42.5		154	69.6	280			2.05	184	28	88.1	3.71	53.2		1.35897
11JLO34	Mid-Cretaceous	Julu	basalt	48.22	0.6	12.83	12.1	8.16	0.22	12.59	2.93	0.32	0.05	2.53	100.58	3.67	8.83	1.13	4.97	1.47	0.59	1.82	0.34	2.44	0.57	1.49	0.24	1.57	0.24	1.15	0.14	0.71	0.42	33.5	42		314	128	222			5.9	208	16.2	45.8	2.36	59.5		1.50318
11JLO35	Mid-Cretaceous	Julu	basalt	47.95	0.66	13.33	12.8	8.17	0.2	12.23	2.62	0.36	0.05	2.33	100.67	4.11	9.54	1.17	5.12	1.56	0.58	1.83	0.34	2.59	0.57	1.56	0.24	1.55	0.24	1.26	0.14	0.7	0.34	32.7	39.3		313	119	223			12.7	175	16.1	46.5	2.4	49.7		1.54839
11JLO10	Mid-Cretaceous	Julu	basalt	45.58	0.7	12.27	13.8	9.45	0.22	12.59	2.38	0.21	0.04	2.83	100.03	3.07	7.67	0.91	4.64	1.39	0.63	1.79	0.35	2.73	0.62	1.66	0.27	1.71	0.26	1.09	0.11	0.11	0.21	29.6	41.3		343	130	224			6.9	127	17.4	39.8	1.88	54.2		1.09942
11JLO25	Mid-Cretaceous	Julu	basalt	47.48	1.24	15.26	9.3	7.23	0.15	12.19	2.89	0.75	0.13	2.9	99.53	6.46	16	2.3	9.61	3.38	1.24	3.86	0.7	4.97	1.1	2.89	0.48	3.01	0.45	2.75	0.3	2.45	0.81	34	49.1		160	86.4	305			0.92	238	30.1	99.5	5.08	12.3		1.68771
11JLO15	Mid-Cretaceous	Julu	basalt	47.49	1.08	14.46	12.3	8.21	0.16	10.27	2.78	0.46	0.07	2.37	99.61	3.13	9.59	1.55	7.14	2.18	0.85	3.18	0.56	3.8	0.83	2.48	0.36	2.2	0.35	1.54	0.14	0.11	0.05	44.4	52.3		193	83.1	292			4.66	89.2	23.7	52.1	2.44	44.7		1.10909
11JLO16	Mid-Cretaceous	Julu	basalt	48.1	0.8	14.68	10.1	8.63	0.15	11.19	2.68	0.4	0.05	2.64	99.41	2.53	6.56	0.97	5	1.6	0.68	2.23	0.4	2.84	0.61	1.82	0.27	1.73	0.26	1.31	0.13	0.35	0.11	41.4	39.8		206	84.6	239			8.17	146	19.1	45.5	2.17	26.2		1.25434
11JLO17	Mid-Cretaceous	Julu	basalt	48.56	0.67	14.14	9.54	9.01	0.14	12.02	2.65	0.32	0.04	2.57	99.66	2.29	6.04	0.89	4.52	1.4	0.72	2.11	0.37	2.54	0.54	1.6	0.25	1.52	0.22	1.14	0.13	0.22	0.1	40.5	39.6		222	86.6	216			6.66	113	19.1	39.5	2.09	22.4		1.375
11JLO18	Mid-Cretaceous	Julu	basalt	46.96	0.95	14.69	9.09	9.32	0.15	12.26	2.32	0.43	0.07	3.42	99.66	3.16	8.12	1.21	6.08	1.92	0.76	2.72	0.48	3.35	0.73	2.13	0.31	1.96	0.3	1.38	0.14	0.41	0.13	42.1	40.6		226	84.8	260			8.32	161	19.5	47.9	2.44	31.1		1.2449
11JLO19G	Mid-Cretaceous	Julu	diabase	47.63	1.35	14.65	12.1	7.97	0.16	10.15	3.02	0.47	0.1	2.21	99.85	3.2	9.46	1.54	8.2	2.48	0.96	3.89	0.72	4.95	1.05	3.15	0.46	2.94	0.43	1.7	0.15	0.08	0.04	41.9	50.3		189	77.2	281			3.42	107	29.5	60	2.52	45		0.857143
11JLO20	Mid-Cretaceous	Julu	diabase	47.3	0.77	13.07	10.4	10.24	0.16	13.63	2.12	0.28	0.01	1.92	99.87	1.97	5.46	0.75	3.66	1.26	0.57	1.89	0.38	2.46	0.53	1.54	0.21	1.3	0.2	0.8	0.09	0.08	0.05	48.6	48		324	115	205			0.55	86.8	13.8	27.8	1.58	6.5		1.21538
11JLO21	Mid-Cretaceous	Julu	basalt	49.51	1.64	14.67	12.2	6.68	0.17	9.32	3.5	0.51	0.1	1.16	99.47	3.42	9.95	1.61	8.8	2.65	1.11	4.22	0.78	5.25	1.14	3.34	0.48	2.97	0.43	2	0.15	0.32	0.09	45.5	45.4		98	54.7	320			5.68	154	29	67.9	2.53	36.8		0.851852
11JLO22	Mid-Cretaceous	Julu	diabase	50.98	1.72	16.39	11.5	4.47	0.11	8.19	5.07	0.64	0.14	1.28	100.48	4	11.5	1.76	9.29	2.89	1.3	4.23	0.75	4.88	1.1	3.18	0.47	3.06	0.45	2.26	0.16	0.38	0.17	28	34.1		43	35	373			8.35	237	33.6	78.5	2.73	67.5		0.892157
11JLO23	Mid-Cretaceous	Julu	diabase	49.16	0.84	14.3	9.19	9.14	0.15	12.9	2.43	0.31	0.04	1.59	100.05	2.5	6.81	1.02	5.14	1.63	0.75	2.28	0.41	2.71	0.58	1.6	0.24	1.4	0.21	0.91	0.11	0.13	0.08	61.4	45.4		625	119	219			0.78	104	16.9	31.2	1.8	6.37		1.28571
XLN1	Mid-Cretaceous	Penghu	basalt	51.93	0.45	13.65	8.7	10.54	0.13	7.91	3.21	0.36	0.04	2.67	99.59	1.45	3.5	0.55	2.74	0.96	0.35	1.46	0.31	2.07	0.48	1.38	0.21	1.38	0.22	0.84	0.05	0.28	0.1	36.5	40.7	92.3	529	208	236	60.8	10.5	5.85	130	12	25.1	0.61	73.3		0.442029
XLN3	Mid-Cretaceous	Penghu	basalt	45.77	0.56	12.49	8.24	8.13	0.12	20.31	0.22	0.03	0.06	3.7	99.63	2.64	6.71	1.07	5.15	1.57	0.54	2.1	0.41	2.6	0.59	1.6	0.24	1.66	0.26	1.38	0.09	0.42	0.14	29.7	34.5	95.7	333	172	210	55.5	12.7	0.35	40.5	15.1	43.8	1.19	168		0.716867
XLN6	Mid-Cretaceous	Penghu	basalt	53	0.53	13.99	8.39	8.19	0.13	8.58	4.06	0.06	0.05	2.6	99.6	2.15	5.33	0.88	4.33	1.4	0.48	1.85	0.34	2.31	0.52	1.44	0.21	1.43	0.23	1	0.06	0.32	0.15	34.9	35.1	123	410	156	203	43.2	11.7	0.26	55.6	13.1	32	0.73	10.8		0.51049
XLN7	Mid-Cretaceous	Penghu	basalt	51.53	0.32	12.71	8.9	11.28	0.13	6.94	3.3	0.21	0.03	4.35	99.7	1.21	2.82	0.43	2.04	0.71	0.2	1.03	0.2	1.51	0.35	1	0.15	1.12	0.18	0.57	0.05	0.3	0.17	38.8	44.8	1.75	1035	299	215	48.7	8.47	2.34	79.9	8.62	17.2	0.57	35.7		0.508929
XLN8	Mid-Cretaceous	Penghu	basalt	54.92	0.26	10.81	9.45	9.3	0.18	10.1	2.46	0.09	0.03	1.84	99.44	0.79	1.87	0.29	1.5	0.51	0.29	0.86	0.17	1.3	0.3	0.88	0.13	0.96	0.16	0.39	0.03	0.2	0.16	29.9	37.1	30.6	510	205	183	51.3	10.1	0.49	74.4	7.98	11.6	0.37	32.7		0.385417
XLN9	Mid-Cretaceous	Penghu	basalt	55.65	0.33	13.09	8.09	9.46	0.12	5.2	4.48	0.09	0.02	3.04	99.58	1.05	2.41	0.35	1.75	0.63	0.16	1.06	0.22	1.57	0.36	1.01	0.16	1.1	0.18	0.51	0.04	0.25	0.17	38.2	36.4	11.1	564	236	188	56.3	7.52	0.43	53.9	9.06	14.1	0.44	18.1		0.4
XLN10	Mid-Cretaceous	Penghu	basalt	51.75	0.32	11.03	9.78	12.17	0.15	9.67	2.03	0.09	0.03	2.47	99.47	1.64	2.96	0.47	2.22	0.73	0.47	1.07	0.22	1.55	0.35	1.02	0.16	1.13	0.18	0.55	0.05	0.31	0.12	36.3	42.6	4.86	634	251	213	55.8	10.2	0.54	77.7	9.56	16.9	0.55	15.5		0.486726
XLN22	Mid-Cretaceous	Penghu	basalt	46.42	0.58	18.76	11.8	5.1	0.15	9.25	2.39	1.26	0.03	4.06	99.81	1.96	3.58	0.46	1.83	0.45	0.18	0.63	0.13	0.92	0.23	0.68	0.11	0.81	0.14	0.42	0.09	0.63	0.23	58.9	44.3	5.72	6.33	43	1024	29.5	16.3	15	388	6.11	14.2	0.98	72.8		1.20988
XLN24	Mid-Cretaceous	Penghu	basalt	45.79	0.6	17.17	13.9	6.25	0.17	10.04	1.59	1.3	0.01	2.98	99.75	1.53	2.82	0.34	1.31	0.36	0.16	0.49	0.1	0.77	0.18	0.55	0.09	0.67	0.11	0.28	0.06	0.43	0.15	60	51	6.05	13.7	42.7	1204	33.5	16.2	15.7	344	4.93	10	0.66	58.4		0.985075
XLN25	Mid-Cretaceous	Penghu	basalt	45.91	0.58	19.96	13.4	5.27	0.17	8.11	2.53	1.06	0.02	2.96	99.94	1.76	3.46	0.42	1.6	0.39	0.19	0.54	0.11	0.79	0.2	0.57	0.1	0.72	0.13	0.41	0.08	0.61	0.18	40.5	48.4	12.2	6.41	25.4	966	36.4	18.7	11.8	383	5.26	14	0.77	69.4		1.06944
XLN26	Mid-Cretaceous	Penghu	basalt	48.28	0.66	19.73	9.35	4.3	0.11	9.69	3.34	1.17	0.05	3.18	99.86	3.09	5.04	0.55	2.1	0.47	0.33	0.63	0.13	0.98	0.24	0.74	0.13	0.96	0.17	0.46	0.11	0.83	0.35	58.6	44.1	6.85	23.4	23.6	529	28.9	18.8	13.5	440	6.49	16.6	1.26	83.6		1.3125
XLN27	Mid-Cretaceous	Penghu	basalt	50.49	0.82	16.08	9.13	5.39	0.09	11.11	3.51	0.03	0.02	3.01	99.68	4.16	6.42	0.72	2.78	0.71	0.32	0.94	0.19	1.39	0.35	1.07	0.18	1.27	0.22	0.77	0.13	1.38	0.53	65.1	41.3	4.56	11.2	76.8	895	27.4	14.2	0.04	76.8	9.21	28.2	1.47	8.85		1.15748
Gs-5658	Mid-Cretaceous	Puduco	basalt	38.89	1.44	13.84	9.9	0.14	1.32	17.6	3.05	1.42	0.3	11.09	99.03	12.3	25.9	3.56	17.2	4.26	1.37	4.28	0.81	5.08	1.05	2.98	0.49	3.13	0.45	3.1	0.85	1.64	0.9	35.7	30.1		306	97	200			38.6	278	27.7	116	10.6	157		3.38658
Gs5658-1	Mid-Cretaceous	Puduco	basalt	44.26	1.5	14.27	9.72	0.22	5.98	12.5	2.15	0.42	0.27	8.55	99.86	12.8	26.4	3.66	17.9	4.59	1.5	4.68	0.9	5.63	1.13	3.2	0.53	3.29	0.5	3.33	1.07	1.51	0.9	38.9	46.2		416	191	264			14	262	30.1	114	11.2	50		3.40426
Gs-5659	Mid-Cretaceous	Puduco	basalt	41.65	1.27	13.75	9.9	0.26	2.96	15.1	2.95	0.5	0.28	10.73	99.37	12.4	25.9	3.64	18.1	4.75	1.56	4.76	0.9	5.59	1.12	3.22	0.52	3.45	0.5	3.4	1.13	1.49	0.91	34.6	45.1		341	147	241			15.8	306	30.3	113	11	75		3.18841
XT3430	Mid-Cretaceous	Riganpeico	diabase	47.28	2.8	14.73	9.63	5	0.23	10.51	3.27	1.54	0.23	3.85	99.07	28.3	53.2	6.6	25.4	6.85	1.49	5.49	0.91	5.29	1.08	3.15	0.46	3.17	0.45	5.05	1.27	7.84		21.3					198		27.6			23.4	198	17.2	511		5.42587
XT3438	Mid-Cretaceous	Riganpeico	basalt	44.82	1.83	15.53	8.21	8.64	0.18	10.25	1.82	0.18	0.17	7.73	99.36	15.1	25.1	3.25	12.4	2.54	1.03	3.51	0.57	3.68	0.73	1.91	0.3	1.8	0.28	3.14	1.89	3.08		36.9					243		25.1			17.2	107	26	<5		14.4444
4257XT1	Mid-Cretaceous	Riganpeico	basalt	49.44	2.15	16.8	9.05	6.97	0.29	3.49	4.82	0.52	0.18	6.01	99.72	30.4	53.3	5.26	24.6	6.38	1.67	6.56	1.08	5.98	1.07	3.29	0.53	3.23	0.5	5.2	2.29	11.9		22.3					180		30.5			29.8	194	28.3	255		8.76161
XT4425-1	Mid-Cretaceous	Riganpeico	basalt	46.54	2.65	14.4	10.7	5.48	0.2	12.54	3.37	0.46	0.16	3.24	99.76	28.1	49.8	5.73	27.3	6.05	2.06	6.16	0.92	5.95	1.01	2.91	0.4	2.25	0.35	3.47	1.87	12		34					323		26.5			23.4	116	22.5	152		10
XT3427-2	Mid-Cretaceous	Riganpeico	basalt	47.78	1.95	16.85	11.4	3.18	0.12	6.08	4.82	1.84	0.24	5.23	99.46	14.6	27.1	3.81	13.2	4.7	1.5	5.42	0.92	6.34	1.23	3.74	0.55	3.28	0.47	3.13	0.62	1.91		41.1					221		28.4			30.6	104	10.4	141		3.17073
1664-1	Mid-Cretaceous	Tarenben	basalt	53.15	1.16	15.3	10.6	3.17	0.18	5.99	4.9	1.25	0.46	2.96	99.14	70.7	115	14.5	34.9	9.26	2.87	6.26	1.09	6.59	1.41	3.69	0.6	3.7	0.52	8.12	3.63	8.5	1.55	21.1	22.5		76	28.7	169			74.8	705	31.8	317	54.4	302		14.7027
30376	Mid-Cretaceous	Tarenben	basalt	50.79	1.9	13.7	13.1	3.29	0.16	5.91	4.62	0.41	0.32	4.76	99	36.4	80	9.3	41.1	8.8	2.82	10.6	1.8	10.5	2.29	5.55	0.77	4.91	0.75	5.79	3.47	3.69	1.5	61.8	40.6		31.6	25.2	321			21.8	776	61.5	229	29.2	249		5.94705
SIV-Gs6	Mid-Cretaceous	Tarenben	basalt	45.34	1.84	13.1	12.4	8.33	0.14	10.4	2.5	1.38	0.36	3.48	99.33	56.6	117	11.8	52.7	9.95	2.67	11.4	1.42	6.92	1.37	3.7	0.48	2.68	0.35	6.43	5	6.12	2.04	53.1	46.6		235	231	273			57.3	625	41.9	217	42.7	574		15.9328
SIV-Gs7	Mid-Cretaceous	Tarenben	basalt	53.09	1.6	15.4	12.9	1.23	0.14	3.34	6.85	1.2	0.57	3.15	99.55	160	294	29.7	126	21.3	5.44	23.6	2.93	15.6	2.97	8.13	1.08	6.62	0.96	15.2	14.2	16	5.97	16.9	12.3		51.5	38.2	27.3			21.8	979	93.4	509	127	532		19.1843
SVI-Gs5	Mid-Cretaceous	Tarenben	basalt	45.37	1.8	12	11.3	4.83	0.15	11.6	3.38	2.12	0.25	6.01	98.75	54.5	105	10.5	45.7	8.4	2.43	9.63	1.19	6.64	1.22	3.21	0.42	2.58	0.35	4.82	4.09	3.92	1.89	51.1	32.8		62.1	53.9	188			49.2	672	36.9	161	39.3	576		15.2326
SIV-Gs3	Mid-Cretaceous	Tarenben	diabase	47.09	2.94	17.3	6.86	5.34	0.18	10.7	3.05	1.3	0.32	3.45	98.51	53.6	105	11	49.6	11.1	2.85	13	1.87	10.3	2.16	6.1	0.83	4.93	0.73	7.15	4.96	5.93	2.6	48.5	27.7		119	36.9	186			34.4	883	64.8	239	46.5	392		9.43205
SIV-Gs4	Mid-Cretaceous	Tarenben	diabase	47.37	3.24	15.3	10.9	4.55	0.18	9.23	3.45	1.68	0.45	3.45	99.83	62.4	126	13.5	62.1	12.7	3.52	15.1	2.16	12.9	2.4	6.69	0.96	6.15	0.79	8.08	6.32	6.34	2.98	30.2	25.3		40	22.9	145			30.7	857	74.4	270	61.2	461		9.95122
S03-b57	Mid-Cretaceous	Tarenben	basalt	45.78	1.26	15.68	11.6	6.22	0.17	8.56	3.91	0.54	0.25	5.65	99.61	13.2	28.7	3.8	16.9	4.4	1.5	4.5	0.8	4.8	1	2.7	0.4	2.2	0.3	3.2	1	1.5	0.4	25.8	42.4		115	77.1	6.69			6.69	340	24.8	103	20.5	144		9.31818
S03-b58	Mid-Cretaceous	Tarenben	basalt	46.46	2.05	13.65	11.9	3.89	0.16	9.54	4.72	1.86	0.61	5.33	100.13	40.5	78.2	9.2	36.3	7.1	2.3	6	0.9	5.4	1	2.8	0.4	2.5	0.4	5.7	3.3	4.8	1.1	14.2	38		174	151	16.6			16.6	418	27	189	58.9	592		23.56
GS-107	Mid-Jurassic	Ali	basalt	54.78	0.86	14	10.8	4.79	0.19	3.99	4.38	2.35	0.11	3.09	100.07	4.49	10.4	1.6	8.11	2.65	1.13	3.58	0.63	4.33	0.96	2.88	0.44	2.92	0.46	1.98	0.29	0.78	0.3	31.5	28.6	2.27	34.6	15.6	292	45.4	13.6	34.8	129	23.8	58.2	1.9	639		0.650685
GZ-10-1	Mid-Jurassic	Laguoco	basalt	48.66	0.87	15.06	10.28	9.53	0.2	9.66	2.31	0.14	0.07	3.04	99.83	2.84	7.69	1.25	6.57	2.12	0.8	2.76	0.48	3.08	0.69	1.82	0.28	1.74	0.28	1.42	0.14	0.22	0.08	39.7	43.1	61.4	424	193	192	70.2	15.9	1.57	120	18	51.8	1.8	26.2		1.03448
GZ-11	Mid-Jurassic	Laguoco	basalt	49.33	0.6	17.24	8.16	8.05	0.14	8.48	2.87	1	0.11	4.42	100.4	13.3	26.5	2.89	11.3	2.45	0.73	2.82	0.46	2.67	0.58	1.67	0.27	1.81	0.3	1.21	0.09	6.96	0.84	32.5	30.7	8.85	214	88.8	144	62.8	13.9	37.5	216	16.5	48.2	1.35	173		0.745856
GZ-11-3	Mid-Jurassic	Laguoco	basalt	50.74	0.69	19.38	10.69	4.86	0.18	8.07	3.14	0.66	0.07	1.66	100.14	1.73	4.74	0.75	3.89	1.38	0.55	1.89	0.36	2.34	0.52	1.43	0.23	1.54	0.24	0.75	0.04	0.38	0.09	38.2	35.1	45.3	30.7	20.9	240	55.7	13.8	12.8	174	13.2	22.9	0.49	61.2		0.318182
GZ-11-4	Mid-Jurassic	Laguoco	basalt	48.5	0.58	17.02	8.54	8.88	0.15	9.44	2.28	0.95	0.1	3.89	100.32	10.2	21.8	2.37	9.58	2.1	0.68	2.42	0.4	2.35	0.51	1.49	0.24	1.54	0.26	1.04	0.07	4.8	0.66	33.6	33.1	7.99	234	101	158	65.5	14.2	33.6	197	14.7	40	1.09	114		0.707792
GZ-43	Mid-Jurassic	Laguoco	basalt	50.89	0.75	18.78	11.05	5.29	0.18	8.77	2.28	0.36	0.16	2	100.51	4.65	10.8	1.43	6.65	1.82	0.7	2.27	0.4	2.5	0.57	1.5	0.24	1.64	0.25	0.92	0.06	1.34	0.41	46.3	27.5	66.3	38.7	15.9	254	93.1	18.1	5.31	336	14.6	28.2	0.73	83.2		0.445122
11RBN54G	Mid-Jurassic	Rebang	basalt	46.28	0.43	13.87	9.67	10.35	0.23	15.88	0.54	0.1	0.06	2.33	99.75	1.32	3.48	0.5	3	1.23	0.46	1.8	0.34	2.5	0.58	1.54	0.24	1.66	0.26	0.6	0.04	0.15	0.17	39.1	48.5		529	198	230			2.27	113	14.1	17.9	0.61	107		0.36747
11RBN21	Mid-Jurassic	Rebang	basalt	54.52	1	16.61	9.76	5.65	0.12	4.99	4.17	0.76	0.07	2.17	99.84	2.63	6.82	1.07	5.39	1.85	0.78	2.6	0.46	3.07	0.67	2.01	0.29	1.86	0.28	1.64	0.1	0.38	0.15	35.3	38.1		85.3	70.8	295			18.6	264	23.1	61.2	1.45	102		0.77957
11RBN27	Mid-Jurassic	Rebang	basalt	54.73	1.08	15.81	9.68	4.44	0.18	4.77	5.51	0.74	0.09	2.25	99.29	2.22	6.23	0.99	5.07	1.8	0.62	2.58	0.47	3.33	0.71	2.1	0.31	2.06	0.31	1.64	0.1	0.33	0.49	32	38.2		17.6	22.8	278			20.5	158	21.6	62	1.62	85.5		0.786408
11RBN31	Mid-Jurassic	Rebang	basalt	53.79	1.05	16.14	9.13	4.33	0.18	5.68	5.63	0.72	0.08	2.79	99.52	2.24	6.14	0.95	5.02	1.71	0.69	2.44	0.47	3.18	0.71	2.08	0.32	2.14	0.31	1.76	0.11	0.31	0.54	32.7	38		15.4	22.4	297			20.2	166	21.2	63.6	1.54	69.5		0.719626
11RBN40	Mid-Jurassic	Rebang	basalt	54.81	1.04	14.69	8.8	5.15	0.11	8.78	3.12	0.74	0.13	2.23	99.6	3.3	9.78	1.51	8.05	2.57	0.86	3.63	0.61	3.99	0.83	2.3	0.32	2.09	0.3	1.76	0.11	0.4	0.13	31.6	24		24.3	23.8	281			13.9	96.4	24	64.9	1.66	52.1		0.794258
11RBN41	Mid-Jurassic	Rebang	basalt	55.13	1.13	15.08	9.22	5.38	0.2	6.55	4.47	0.84	0.09	2.47	100.56	2.8	8.12	1.22	6.51	2.23	0.81	2.95	0.52	3.53	0.77	2.11	0.29	1.88	0.27	2	0.13	0.67	0.14	31.8	26.4		19.4	21.4	312			6.25	89.8	25.1	77.7	2.04	16.3		1.08511
11RBN55	Mid-Jurassic	Rebang	basalt	54.3	1.03	15.07	8.33	3.61	0.18	8.02	5.49	0.91	0.09	2.34	99.36	2.08	5.94	0.9	4.98	1.77	0.63	2.5	0.46	3.15	0.69	2.08	0.3	2.07	0.31	1.5	0.1	0.29	1.04	30.3	39.4		10.9	22.1	269			19.2	138	20	55.4	1.38	102		0.666667
11RBN56	Mid-Jurassic	Rebang	basalt	54.35	1.05	16.12	9.36	4.32	0.19	5.64	5.64	0.95	0.08	2.02	99.72	2.1	5.93	0.9	4.75	1.64	0.64	2.3	0.43	2.94	0.65	2.02	0.31	1.95	0.28	1.7	0.11	0.29	0.42	31.2	35.8		13.7	63.6	280			20	157	20.3	63	1.47	73		0.753846
11RBN26	Mid-Jurassic	Rebang	basalt	53.92	1.03	15.43	8.39	3.82	0.23	7.36	5.5	0.87	0.09	2.8	99.44	2.33	6.56	1.01	5.42	1.82	0.68	2.74	0.48	3.36	0.75	2.21	0.33	2.12	0.33	1.86	0.13	0.29	1.09	31.9	44.2		20.3	27.8	302			19.9	171	22.1	71.2	1.57	95.4		0.740566
11RBN19	Mid-Jurassic	Rebang	basalt	54.59	0.83	16.18	7.48	4.7	0.14	8.72	3.58	0.43	0.06	2.83	99.55	1.74	4.6	0.72	3.81	1.33	0.59	2	0.37	2.5	0.58	1.68	0.25	1.63	0.24	1.3	0.09	0.26	0.28	35.5	36.5		79.9	47.7	267			11.4	212	17.4	45.8	1.19	53.9		0.730061
11RBN22	Mid-Jurassic	Rebang	basalt	53.08	0.93	16.06	9.41	5.58	0.2	6.22	4.03	0.7	0.08	2.97	99.26	2.51	6.52	1.21	5.96	2.12	0.84	2.52	0.49	3.62	0.81	2.19	0.36	2.27	0.36	1.79	0.09	0.38	0.21	32	37.1		77.1	67.2	290			17.6	239	24.1	61.8	1.16	87.9		0.511013
11RBN36	Mid-Jurassic	Rebang	basalt	53.16	0.98	15.24	7.58	3.61	0.22	8.88	5.09	0.87	0.1	3.15	98.88	3.64	10.3	1.5	7.63	2.63	0.96	3.29	0.6	4.54	1.03	2.79	0.46	2.52	0.45	1.81	0.09	0.61	1.62	34.9	34		7.32	34.1	299			28.7	199	29.6	65.3	1.23	158		0.488095
11RBN56	Mid-Jurassic	Rebang	basalt	54.22	1.06	15.07	9.79	4.43	0.21	6.3	5.14	0.97	0.1	2.37	99.66	2.87	8.07	1.17	6.36	2.1	0.69	2.63	0.49	3.81	0.85	2.31	0.38	2.42	0.38	2.11	0.12	0.42	0.51	30.8	48.1		9.72	36.8	319			19	123	22.9	73.6	1.5	94.4		0.619835
11RBN29	Mid-Jurassic	Rebang	basalt	53.45	1.02	15.62	7.97	3.53	0.21	8.45	5.64	0.68	0.1	2.79	99.44	3.28	9.31	1.2	6.16	2.06	0.83	2.68	0.48	3.5	0.82	2.22	0.36	2.25	0.33	1.79	0.11	0.42	0.78	29.2	41.3		5.52	35.5	300			14.1	128	23.3	64.7	1.3	69.3		0.577778
11RBN63	Mid-Jurassic	Rebang	basalt	52.06	1.04	15.1	9.69	4.09	0.12	8.7	5.13	0.72	0.1	2.71	99.46	2.53	6.95	1.1	5.72	2.02	0.71	2.49	0.46	3.5	0.78	2.08	0.33	2.18	0.34	1.82	0.1	0.34	1.17	29.4	42.9		5.25	34.6	292			14.4	112	22.3	59.2	1.23	51.8		0.56422
11RBN64	Mid-Jurassic	Rebang	basalt	54.55	0.98	13.78	8.49	4.99	0.12	8.88	2.63	0.66	0.13	3.41	98.62	4.2	12.5	1.73	8.9	2.84	0.96	3.46	0.59	4.18	0.9	2.25	0.35	2.17	0.32	1.9	0.11	0.48	0.23	26.5	23.1		17.5	36.8	312			13.4	77.4	26.7	70.1	1.46	46.1		0.672811
XRT3	Mid-Jurassic	Ritu	basalt	53.33	1	14.12	11.2	6.86	0.15	8.6	4.87	0.1	0.1		100.28	5.57	13.7	1.92	8.81	2.54	0.75	3.24	0.65	4.36	0.94	2.71	0.4	2.7	0.41	2.02	0.26	1.49	0.42	38.5	43.3	113	263	104	265	57.6	13.1	1.87	79.2	24.3	76.9	3.41	17.9		1.26296
XRT4	Mid-Jurassic	Ritu	basalt	54.8	0.99	13.35	11.3	6.21	0.15	8.12	4.87	0.22	0.12		100.1	10.9	24	3.23	13.9	3.41	1.11	4.25	0.8	5.06	1.09	3.15	0.48	3.18	0.48	2.66	0.47	1.77	0.56	30.7	37.3	86.3	42.1	52.8	280	51.3	13.4	2.97	84.5	28.8	106	8.83	15.6		2.77673
XRT8	Mid-Jurassic	Ritu	basalt	52.83	0.94	12.18	10.9	6.23	0.22	11.88	4.23	0.11	0.08		99.63	4.11	9.98	1.46	6.97	2.17	0.88	2.98	0.6	4.11	0.88	2.44	0.37	2.37	0.38	1.51	0.16	0.73	0.22	34.6	37.3	38.4	111	51.6	306	69	12.4	1.84	301	21.9	55.4	2.16	19.4		0.911392
XRT9	Mid-Jurassic	Ritu	basalt	51.93	0.95	13.39	11.6	6.91	0.18	10.78	3.56	0.2	0.07		99.54	3.14	8.15	1.29	6.56	2.11	0.8	2.92	0.59	3.96	0.88	2.41	0.36	2.41	0.37	1.4	0.13	0.5	0.15	35.9	40	104	202	79.3	315	57.4	15.2	3.24	95.7	21.1	51.4	1.97	21.2		0.817427
XRT12	Mid-Jurassic	Ritu	basalt	51.85	1.1	15.1	12.1	6.95	0.19	7.51	4.26	0.68	0.08		99.84	3.51	8.84	1.34	6.44	2.02	0.7	2.74	0.57	3.92	0.82	2.36	0.35	2.33	0.36	1.49	0.15	0.68	0.24	36.8	40	113	144	58.1	312	66	14.7	24.4	87	19.8	52.4	2.17	39.1		0.93133
XRT15	Mid-Jurassic	Ritu	basalt	55.02	1	14.05	11.2	5.81	0.15	8.01	4.61	0.05	0.1		99.96	6.24	14.4	2.02	9.32	2.6	0.75	3.42	0.68	4.46	0.96	2.72	0.41	2.77	0.43	2.09	0.25	1.55	0.49	37.6	38.8	106	227	94.9	318	83.5	15.1	0.95	41.7	24.2	77.4	3.46	9.39		1.2491
XRT17	Mid-Jurassic	Ritu	basalt	53.14	0.99	13.57	13	7.56	0.18	6.85	4.76	0.07	0.09		100.2	6.82	15.7	2.15	9.11	2.5	0.84	3.28	0.64	4.18	0.89	2.5	0.37	2.37	0.37	1.89	0.33	1.84	0.46	39	42.5	36.6	166	78.7	277	97.1	13.1	0.76	32.8	21.4	67.7	5.01	12.3		2.11392
XRT21	Mid-Jurassic	Ritu	basalt	51.05	1.42	13.91	14	6.02	0.2	8.61	3.2	1.28	0.12		99.79	7.6	18.6	2.69	12.6	3.45	1.21	4.25	0.83	5.49	1.2	3.32	0.49	3.32	0.52	2.61	0.38	1.5	0.41	35.5	46.4	128	32.4	35.7	366	79.1	16.1	38.7	724	30.1	103	5.23	439		1.5753
XRT25	Mid-Jurassic	Ritu	basalt	51.4	0.9	14.64	11.2	7.38	0.17	11.07	2.43	1.14	0.08		100.4	4.34	10.2	1.47	6.91	2.13	0.84	2.86	0.57	3.79	0.83	2.32	0.35	2.34	0.35	1.47	0.17	0.89	0.27	38	43.7	162	304	208	274	87.6	14.6	27.5	710	20.1	52.8	2.33	845		0.995726
MYITKYINA
Xu et al., 2017 - https://doi.org/10.1016/j.lithos.2017.04.014
	SiO2	TiO2	Al2O3	TFe2O3	MnO	MgO	CaO	K2O	Na2O	P2O5	Cr2O3	NiO	LOI	Total	Li	Sc	V	Cr	Co	Ni	Cu	Zn	Ga	Rb	Sr	Y	Zr	Nb	Cs	Ba	La	Ce	Pr	Nd	Sm	Eu	Gd	Tb	Dy	Ho	Er	Tm	Yb	Lu	Hf	Ta	Pb	Th	U
13MD345	46.05	0.04	26.26	1.84	0.03	6.72	15.19	0.04	1.33	0.01	0.02	0.05	2.47	100.04	0.37	5.54	71.61	156.58	15.03	420.69	1.82	5.92	11.04	0.17	446.22	1.81	28.64	0.16	0.01	15.51	0.85	1.53	0.17	0.68	0.16	0.08	0.2	0.04	0.3	0.06	0.23	0.04	0.31	0.05	1.17	0.02	0.09	0.13	0.02
13MD346	51.92	0.24	23.35	3.19	0.07	5.12	10.62	0.08	3.55	0.01	0	0.01	1.76	99.92	3.97	11.79	104.63	1	16.5	98.89	1.04	19.7	15.42	0.92	382.18	9.7	8.64	0.2	0.03	61.46	1.38	2.81	0.42	2.34	0.82	0.52	1.32	0.24	1.59	0.35	1.06	0.14	1.01	0.15	0.44	0.01	0.76	0.02	0.02
13MD347	52.88	0.15	24.25	2.31	0.05	4.47	9.9	0.07	3.88	0.01	0	0.08	2.12	100.18	17	32.74	259.87	64.47	32.67	26.94	75.85	96.47	14.9	3.29	223.21	18.98	43.91	0.98	0.09	45.65	1.98	5.36	0.9	4.87	1.74	0.74	2.49	0.45	3.06	0.65	2.02	0.29	2.06	0.3	1.33	0.06	2.62	0.2	0.14
13MD348	45.97	0.03	25.17	3.75	0.08	8.63	13.55	0.05	0.79	0.01	0.01	0.03	2.66	100.72	4.44	12.32	76.65	71.44	23.12	253.75	25.06	20.13	9.89	1.11	184.02	0.68	0.62	0.02	0.1	22.24	0.14	0.27	0.03	0.16	0.05	0.08	0.07	0.01	0.11	0.02	0.09	0.02	0.11	0.02	0.03	0	0.17	0.02	0.01
13MD358	42.97	0.02	27.86	2.57	0.05	7.22	14.22	0.07	0.99	0.01	0.01	0.04	4.26	100.28	1.08	4.26	42.37	55.49	16.73	357.44	10.25	13.67	12.81	0.78	192.98	0.28	0.27	0.01	0.1	113.26	0.2	0.32	0.04	0.16	0.04	0.15	0.05	0.01	0.05	0.01	0.04	0.01	0.06	0.01	0.02	0	0.12	0.01	0.01
[truncated: 18 more columns]

## Sheet: Table S1b
Supplementary Table S1 - mantle rocks
HEGENSHAN
Jiang and Zhu, 2019 - https://doi.org/10.1016/j.gr.2019.03.021
N˚Sample	SiO2	Al2O3	FeOt	MnO	MgO	CaO	Na2O	K2O	Total	LOI		Li	Sc	Ti	V	Cr	Co	Ni	Ga	Rb	Sr	Y	Zr	Nb	Cs	Ba	La	Ce	Pr	Nd	Sm	Eu	Gd	Tb	Dy	Ho	Er	Tm	Yb	Lu	Hf	Th	U		La	Ce	Pr	Nd	Sm
Hegenshan harzburgite																																													0.648	1.675	0.254	1.25	0.406
NM29a	44.5404	0.843656	7.18966	0.184911	45.4996	0.104012	0	0	99.17	13.36		0.7	10.2	38.3	43.6	4365	95.4	1535	0.99	0.34	11.5	0.15	2.07	0.21	0.04	4.82	0.121	0.227			0.02		0.02				0.014		0.022	0.004	0.06	0.06	0.09		0.186728	0.135522			0.0492611
NM29b	44.7482	0.623909	7.28124	0.173308	45.4183	0.103985	0	0.0231077	99.19	13.34		0.61	10.5	38.4	46.4	4647	100.5	1581	0.96	0.27	7.27	0.12	2.83	0.21	0.04	1.8	0.15	0.248			0.016		0.012				0.012		0.021	0.004	0.09	0.06	0.01		0.231481	0.14806			0.0394089
NM29c	44.2868	0.958488	7.14261	0.184769	45.6725	0.0923844	0	0	99.14	13.29		0.68	10.4	43	45.4	4448	98.6	1529	0.95	0.46	5	0.15	2.3	0.15	0.05	2.43	0.112	0.202			0.018		0.016				0.014		0.023	0.005	0.06	0.06	0.03		0.17284	0.120597			0.044335
NM145a	44.2813	0.7546	7.87338	0.1715	45.276	0.228667	0	0	99.47	12.47		0.82	9.16	35.3	29.3	2339	101	1406	0.55	0.27	8.63	0.11	2.19	0.06	0.05	2.42	0.072	0.141			0.013		0.012				0.01		0.019	0.003	0.06	0.04	0.02		0.111111	0.0841791			0.0320197
NM145b	44.1638	0.891736	7.83171	0.171488	45.2728	0.22865	0	0	99.44	12.46		0.7	8.93	31.6	29.1	2248	99.7	1363	0.52	0.25	8.17	0.11	2.33	0.04	0.05	2.33	0.101	0.174			0.013		0.011				0.01		0.019	0.003	0.06	0.04	0.01		0.155864	0.103881			0.0320197
NM145c	44.2636	0.915957	7.84331	0.171742	45.1567	0.21754	0	0	99.45	12.59		0.72	8.76	32.7	28.1	2176	97.7	1333	0.51	0.28	11.7	0.13	2.14	0.05	0.05	2.09	0.093	0.196			0.018		0.015				0.013		0.02	0.004	0.06	0.05	0.03		0.143519	0.117015			0.044335
Hegenshan serpentine
NM25a	41.7358	0.0232188	10.2803	0.162532	45.9384	0.0116094	0.0116094	0.0116094	99.33	13.77		0.22	9.28	52.6	29.2	2340	114	1988	0.48	0.12	30.8	0.07	0.76	0.09	0.02	5.85	0.057	0.112			0.009		0.011				0.007		0.016	0.003	0.02	0.01	0.04		0.087963	0.0668657			0.0221675
NM28	41.6765	0.0233809	9.42723	0.175357	46.6333	0.0116905	0.0116905	0.0116905	99.03	14.32
NM34	42.0032	0.487599	9.46631	0.139314	45.9852	0.0116095	0.0116095	0.0116095	99.18	13.75		0.18	9.29	77.1	32.7	2972	125	2046	2.21	0.08	1.78	0.11	1.16	0.01	0.01	1.18	0.048	0.035			0.002		0.003				0.008		0.021	0.005	0.03	0.01	0.01		0.0740741	0.0208955			0.00492611
NM42	43.9777	0.288341	8.68899	0.103803	44.6697	0.242206	0.0115336	0.0115336	98.97	13.16		0.25	15.6	72.5	59.3	6157	102	1481	0.81	0.06	9.83	0.11	3.84	0.01	0.01	1.72	0.021	0.035			0.003		0.004				0.01		0.025	0.005	0.09	0.01	0.01		0.0324074	0.0208955			0.00738916
NM50	41.6983	0.151715	9.49497	0.151715	46.6115	0.0116704	0.0116704	0.0116704	99.21	14.2		0.14	8.68	46.9	29.7	2845	120	1787	0.51	0.03	1.78	0.07	0.83	0.01	0.01	2.27	0.04	0.055			0.005		0.004				0.007		0.017	0.004	0.02	0.01	0.01		0.0617284	0.0328358			0.0123153
NM53	42.2159	0.371435	9.76717	0.150896	45.5124	0.0116074	0.0116074	0.0116074	99.15	13.73		0.27	9.36	42.6	29.1	2356	104	1222	0.53	0.08	11.2	0.05	0.79	0.1	0.01	6.86	0.047	0.079			0.004		0.006				0.006		0.017	0.004	0.02	0.01	0.05		0.0725309	0.0471642			0.00985222
NM148	43.2305	0.510505	9.57524	0.127626	44.7156	0.0116024	0.0116024	0.0116024	99.27	13.71		6.03	28	130	120	7722	79.3	1113	2.01	0.15	10.1	0.17	1.07	0.01	0.05	2.41	0.058	0.073			0.008		0.009				0.024		0.058	0.013	0.02	0.01	0.01		0.0895062	0.0435821			0.0197044
NM151	43.7214	1.02915	8.00456	0.150325	45.4906	0.0115634	0.0115634	0.0115634	99.33	13.43
NM155	43.3249	0.419612	8.45626	0.139871	45.7144	0.0116559	0.0116559	0.0116559	99.04	14.07
NM156	45.1749	0.240658	10.4776	0.160439	41.7255	0.320877	0.0114599	0.0114599	99.3	12.65
NM158	42.3998	0.673547	9.86996	0.134709	44.8695	0.0112258	0.0112258	0.0112258	99.09	10.82
NM159	46.9403	0.574404	8.48944	0.160833	42.1268	0.0114881	0.0114881	0.0114881	99.28	12.86
NM165	47.3413	1.04742	7.89524	0.172652	41.7588	0.0345305	0.0115102	0.0115102	99.16	13.01
NM170	47.4987	0.688886	7.86522	0.172222	42.1369	0.0114814	0.0114814	0.0114814	99.28	12.81
POZANTI-KARSANTI
Saka et al, 2014 - https://doi.org/10.1016/j.lithos.2014.05.027
N˚Sample	SiO2	TiO2	Al2O3	FeOt	MnO	MgO	CaO	Na2O	K2O		LOI	Sc	V	Cr	Co	Ni	Cu	Zn	Ga	Rb	Sr	Y	Zr	Nb	Cs	Ba	La	Ce	Pr	Nd	Sm	Eu	Gd	Tb	Dy	Ho	Er	Tm	Yb	Lu	Hf	Ta	Pb	Th	U		La	Ce	Pr
Pozanki-Karsanti harzburgite																																															0.648	1.675	0.254
PK 23	44.643	0.00501033	0.388556	8.16286	0.122702	46.2484	0.419231	0.0102252	0	100	10	6.42	19.4	1518	117	2746	4.77	35.2	0.367	0.1174	1.392	0.0613	0.486	0.0402		2.119	0.0645	0.1132	0.0115	0.0491	0.0084	0.0025	0.0084	0.0014	0.0091	0.0021	0.0078	0.0018	0.0157	0.0036	0.0148	0.0014	0.8684	0.0325	0.0098		0.099537	0.0675821	0.0452756
PK 43	46.5051	0	0.808518	7.655	0.122813	44.1921	0.706174	0.0102344	0	100	7.5	8.13	40.1	2941	104	2102	4.06	39.5	0.6525	0.1801	0.5865	0.0807	3.2199	0.0225	0.0205	0.5461	0.0274	0.059	0.006	0.0224	0.0105	0.0015	0.0089	0.0013	0.0093	0.0029	0.0136	0.0027	0.0272	0.0053	0.0699		0.6649	0.0105	0.0066		0.042284	0.0352239	0.023622
PK 45	46.1626	0	0.776702	7.64405	0.122637	44.5581	0.715383	0.0204395	0	100	9.7	7.15	42.6	2652	103	2179	2.44	38.79	0.5389	0.1515	0.6222	0.0577	2.3495	0.0158	0.0103	0.6163	0.0305	0.0714	0.0079	0.0244	0.0064	0.0023	0.0088	0.0014	0.0069	0.0024	0.0065	0.002	0.0164	0.0036	0.0542		0.674	0.0099	0.0057		0.0470679	0.0426269	0.0311024
PK 47	47.3764	0.0039898	0.705889	8.05658	0.132993	42.6295	1.09464	0	0	100	6.3	11.1	42.5	2364	112	2497	27.4	33.9	0.559	0.1162	0.4347	0.0552	0.4794	0.0307		0.2678	0.0131	0.0224	0.0027	0.013	0.0022	0.0008	0.0032	0.0005	0.0054	0.0018	0.0093	0.0025	0.0233	0.0053	0.012		0.5906	0.0073	0.0026		0.020216	0.0133731	0.0106299
PK 48	45.4469	0.00225137	0.562842	8.04991	0.122802	45.1501	0.665176	0	0	100	8.7	9.59	27.2	1872	117	2660	6.53	34	0.4116	0.0656	0.29	0.043	0.4062	0.0314		0.2207	0.0142	0.0256	0.0034	0.0168	0.0034	0.0008	0.0037	0.0005	0.0047	0.0012	0.0062	0.0019	0.0174	0.0044	0.0116		0.4239	0.0072	0.0022		0.0219136	0.0152836	0.0133858
PK 54	45.6651	0.00214967	0.399224	7.95107	0.133075	45.0714	0.777975	0	0	100	4.9	9.27	19.3	966	116	2669	7.27	29.6	0.2618	0.0452	0.2859	0.0534	0.5055	0.037		0.2472	0.0159	0.0309	0.0038	0.0182	0.0048	0.0014	0.0065	0.0011	0.0083	0.0018	0.0066	0.0014	0.0132	0.0028	0.0133		0.443	0.0083	0.0023		0.024537	0.0184478	0.0149606
PK 57	44.9443	0.00122715	0.357918	7.86035	0.112489	46.4476	0.276108	0	0	100	11.6	6.29	14.1	980	110	2636	2.54	26.9	0.1801	0.0153	0.7965	0.0269	0.1917	0.0087		0.476	0.0101	0.0199	0.002	0.0116	0.0022	0.0006	0.0028	0.0004	0.0042	0.0008	0.0029	0.0007	0.0063	0.0015	0.0081		0.3595	0.0051	0.0013		0.0155864	0.0118806	0.00787402
Pozanti-Karzanti dunite
PK 17	42.2759	0.00405001	0.363463	7.37528	0.114231	49.7113	0.15577	0	0	100	10.8	3.51	11.7	5570	103	3100	5.77	18.5	0.3591	0.0536	0.5594	0.029	0.3036	0.026		0.7748	0.0296	0.0494	0.0054	0.0261	0.004	0.0013	0.0042	0.0006	0.0037	0.0009	0.0037	0.0012	0.0086	0.0019	0.0101	0.0004	0.5036	0.0166	0.0056		0.045679	0.0294925	0.0212598
PK 8	42.3874	0.0046051	0.133036	7.98556	0.133036	49.162	0.184204	0.0102335	0	100	12.8	3.96	13.1	4468	120	2041	1.95	30.8	0.3731	0.0454	0.6121	0.0636	0.2777	0.0202		1.08	0.0302	0.047	0.0055	0.0262	0.004	0.0032	0.0038	0.0006	0.0047	0.0008	0.0042	0.0012	0.0098	0.0025	0.0105	0.0004	0.3743	0.014	0.0049		0.0466049	0.0280597	0.0216535
PK 10	42.5638	0	0.329075	7.11861	0.102836	49.6286	0.236523	0.0205672	0	100	13	4.23	0.7	3490	101	2645	2.16	24.52	0.4323	0.2012	2.4369	0.1027	3.1771	0.0362	0.0095	2.5156	0.116	0.2155	0.0227	0.0717	0.0168	0.0046	0.0175	0.0022	0.0164	0.0043	0.013	0.0023	0.0203	0.0033	0.0706		1.9995	0.0592	0.02		0.179012	0.128657	0.0893701
PK 11	40.2444	0.0246176	1.19877	7.65933	0.107033	50.541	0.22477	0	0	100	13.2	3.53	53.9	8885	79.9	2526	6.2	18.6	0.5857	0.0954	0.758	0.0685	3.0848	0.0265	0.005	0.7221	0.0453	0.0975	0.0086	0.0349	0.0069	0.0031	0.0079	0.0022	0.0068	0.0017	0.0082	0.0018	0.0158	0.0028	0.0694	0.0001	0.4777	0.0205	0.0084		0.0699074	0.058209	0.0338583
PK 33	42.6145	0.0123163	0.359226	7.76912	0.123163	48.9164	0.184745	0.0205272	0	100	16.9	4.72	25.4	4345	105	1782	4.16	31.62	0.48	0.15	1.71	0.23	3.3976	0.0135	0.0044	0.789	0.0457	0.1241	0.0155	0.0713	0.0208	0.0066	0.0317	0.0046	0.0372	0.0082	0.0314	0.0041	0.0368	0.0064	0.0797		1.0373	0.0129	0.0074		0.0705247	0.0740896	0.0610236
PK 34	42.6258	0	0.184527	9.6124	0.143521	47.3107	0.0820121	0.0410061	0	100	16.4	4.53	20.1	2727	112	1865	3.74	28.47	0.31	0.07	1.14	0.12	1.6991	0.0063	0.0034	0.4669	0.0274	0.1538	0.0087	0.0379	0.0132	0.0043	0.0185	0.0032	0.0206	0.0045	0.0183	0.0024	0.0192	0.0033	0.0425		0.5396	0.0073	0.0038		0.042284	0.0918209	0.034252
PK 51	41.6404	0	0.519206	8.58851	0.134994	48.9508	0.166146	0	0	100	12.6	4.07	72.43	11152	111	2176	2.01	38.1	0.97	0.05	0.52	0.04	2.8057	0.015	0.0047	0.3455	0.0224	0.0565	0.005	0.0236	0.0028	0.0014	0.0043	0.0008	0.006	0.0018	0.0094	0.0014	0.0136	0.0029	0.0604		0.4738	0.0137	0.0059		0.0345679	0.0337313	0.019685
Pozanti-Karzanti gabbro
PK 66	47.9633	0.113265	17.7223	3.24278	0.0606235	13.4483	16.5906	0.858833	0	100	2.5	32.4	102	2094	34.1	455	13.6	12.4	8.35	0.0817	63.7	3.44	2.36	0.0333		0.6021	0.0499	0.1948	0.0445	0.4104	0.22	0.1238	0.4062	0.081	0.5515	0.1222	0.339	0.0554	0.3361	0.0529	0.1072	0.0001	0.4477	0.0059	0.0028		0.0770062	0.116299	0.175197
PK 29	52.6347	1.21449	16.4737	9.88842	0.162202	5.98122	8.94141	4.13616	0.567709	100	4.5	37.1	335	59.7	35.9	41.1	103.7	74.6	16.9	9.05	293.2	28.7	64.2	1.08		59.2	2.728	7.847	1.24	7.981	2.727	1.041	3.816	0.6977	4.499	0.9892	2.764	0.4603	2.8265	0.4626	1.9345	0.073	1.9893	0.2414	0.0939		4.20988	4.68478	4.88189
PK 68	43.9803	1.25469	21.4143	14.505	0.234426	4.58659	13.1482	0.866355	0.0101924	100	0.3	38.2	321	15.4	45	28.4	36.1	129	21.3	0.1245	113.3	4.82	1.44	0.151		4.36	0.1595	0.4836	0.0942	0.821	0.392	0.5329	0.6981	0.1282	0.8398	0.1844	0.51	0.0837	0.5249	0.0887	0.0608	0.0062	0.8231	0.0081	0.0049		0.246142	0.288716	0.370866
SARTHOHAY
Zhou et al., 2001 - https://doi.org/10.1016/S1367-9120(00)00048-1
	SiO2	TiO2	Al2O3	Cr2O3	FeO	MgO	CaO	MnO	Sum	LOI
Sartohay harzburgite
S-20	41.3	0.02	0.61	0.71	10.3	42	3.83	0.16	98.93	15.9
Sl-4	43.6	0.01	0.81	0.63	10.3	43.3	0.13	0.15	98.93	13.4
Sl-2	44	0.01	0.72	0.4	8.08	44.7	1.11	0.14	99.16	8.7
Ji-3	43.8	0.01	0.7	0.48	8.71	45.1	0.01	0.17	98.98	15.2
CG4	40.7	0.05	0.95	0.64	12.6	41.4	2.07	0.23	98.64	13.8
Cg-5	43.2	0.09	1.62	0.71	11.9	40.3	0.69	0.2	98.71
1	42.5	0.06	0.67	0.45	7.99	45.8	0.97	0.14	98.58
1	42.5	0.05	0.66	0.45	8.23	46.2	0.58	0.14	98.81
1	42.9	0.03	0.74	0.45	8.19	45.8	0.48	0.14	98.73
1	42.2	0.05	0.81	0.48	8.69	45.8	0.57	0.14	98.74
1	42.8	0.06	1.5	0.48	8.36	44	1.45	0.14	98.79
1	43.4	0.05	0.81	0.47	7.95	45.4	0.61	0.14	98.83
1	43.2	0.03	0.82	0.44	8.28	45.3	0.58	0.15	98.8
1	43.2	0.05	1	0.41	7.9	45.2	0.83	0.13	98.72
1	38.4	0.06	0.85	0.76	11	47.3	0.06	0.19	98.62
1	38.3	0.06	0.88	0.84	11.2	46.9	0.24	0.19	98.61
1	39.7	0.01	0.64	0.8	9.97	47.1	0.35	0.17	98.74
1	38.5	0.02	0.77	0.94	10.4	47.4	0.44	0.18	98.65
1	38.1	0.06	1.2	1.25	9.9	47.5	0.62	0.15	98.78
1	41	0.05	0.56	0.69	8.94	46.4	0.97	0.21	98.82
1	40.8	0.04	0.48	0.64	9.26	47	0.44	0.15	98.81
1	38.2	0.06	0.62	0.97	10.6	47.6	0.32	0.15	98.52
1	38	0.03	0.85	1.08	11	47	0.44	0.19	98.59
1	5.6	0.37	22.3	36.9	14.3	19.3	0.35	0.2	99.32
1	34.9	0.06	6.21	1.69	7.66	48.2	0.19	0.05	98.96
1	42.2	0.02	1.22	0.63	8.3	45.9	0.63	0.09	98.99
1	41.8	0.05	0.49	0.7	8.97	46.3	0.53	0.14	98.98
MIRDITA																																																	La
Wu et al., 2017		LINK																																															0.648
	SiO2	Al2O3	CaO	FeOt	K2O	MgO	MnO	Na2O	P2O5	TiO2	Total	LOI		Sc	Ti	V	Cr	Co	Ni	Ga	Rb	Sr	Y	Zr	Nb	Cs	Ba	La	Ce	Pr	Nd	Sm	Eu	Gd	Tb	Dy	Ho	Er	Tm	Yb	Lu	Hf	Ta	Pb	Th	U
Hz1	44.4866	1.36526	2.23407	7.78487	0	41.0707	0.135398	0	0	0.0225663	99.0995	11.27		16.3	138.7	62.7	2910	95	1842	1.19	0.128	2.76	0.695	0.102	0.44	0.04	0.66	0.063	0.098	0.011	0.038	0.015	0.008	0.042	0.012	0.107	0.03	0.089	0.016	0.101	0.016	0.013	0.26	0.76	0.031	0.005			0.0972222
Hz2	44.5439	1.34585	1.35706	7.88968	0	41.7212	0.134585	0	0	0.0224308	99.0147	10.73		15.3	115.1	57.3	2802	94	1820	1.23	0.113	2.9	0.389	0.077	0.42	0.044	0.56	0.041	0.06	0.008	0.032	0.007	0.003	0.024	0.006	0.048	0.013	0.046	0.007	0.081	0.015	0.005	0.23	0.074	0.018	0.004			0.0632716
Hz3	45.1752	1.41637	1.23793	7.8156	0	40.7067	0.13383	0	0	0.022305	98.5079	10.18		16.1	125	62.1	3209	95	1842	1.34	0.136	3.62	0.383	0.1	0.38	0.076	0.79	0.081	0.146	0.015	0.053	0.01	0.005	0.017	0.005	0.046	0.015	0.049	0.011	0.068	0.015	0.003	0.23	0.099	0.019	0.007			0.125
Hz4	44.388	1.40399	1.94313	7.80807	0	41.2213	0.134783	0	0	0.0224639	98.9217	10.85		16.2	134.8	62	2886	93	1828	1.21	0.108	3.04	0.572	0.082	0.31	0.044	0.77	0.044	0.064	0.008	0.043	0.009	0.008	0.026	0.007	0.086	0.023	0.085	0.016	0.095	0.019	0.004	0.19	0.103	0.013	0.01			0.0679012
Hz6	44.4242	1.27638	1.41193	7.92829	0	41.6801	0.135545	0	0	0.0225908	98.879	11.34		14.7	114.7	53.8	2670	97	1885	1.15	0.072	2.9	0.437	0.047	0.36	0.052	0.41	0.036	0.058	0.007	0.028	0.008	0.002	0.022	0.004	0.055	0.016	0.063	0.01	0.076	0.017	0.002	0.24	0.069	0.007	0.003			0.0555556
Hz7	44.8029	1.29884	1.14208	8.00048	0	41.7643	0.134362	0	0	0.0223937	99.1653	10.6		14.7	111.2	53.9	2699	94	1807	1.17	0.093	3.15	0.355	0.07	0.32	0.05	0.61	0.03	0.046	0.006	0.023	0.007	0.003	0.017	0.006	0.045	0.012	0.046	0.009	0.06	0.014	0.002	0.2	0.113	0.012	0.009			0.0462963
Hz8	44.5351	1.39718	1.79154	7.85582	0	41.4647	0.135211	0	0	0.0225352	99.2021	11.16		15.2	124.8	56.4	2767	90	1732	1.11	0.071	2.71	0.539	0.047	0.34	0.049	0.42	0.025	0.039	0.004	0.014	0.01	0.004	0.031	0.009	0.071	0.024	0.065	0.014	0.098	0.02	0.001	0.23	0.096	0.006	0.003			0.0385802
Hz9	44.2561	1.36972	2.21176	7.78822	0	41.2039	0.134727	0	0	0.0224544	98.9869	10.82		15.6	136.6	60.7	2821	97	1845	1.15	0.068	2.58	0.624	0.048	0.31	0.037	0.41	0.032	0.047	0.006	0.025	0.015	0.006	0.039	0.011	0.089	0.023	0.084	0.013	0.117	0.018	0.007	0.2	0.126	0.008	0.003			0.0493827
Hz10	44.0466	1.31723	1.38478	7.98755	0	41.881	0.1351	0	0	0.0225167	98.7748	11.04		14	114.7	55	2671	94	1774	1.1	0.062	2.63	0.422	0.033	0.31	0.04	0.36	0.026	0.034	0.003	0.021	0.009	0.002	0.022	0.005	0.055	0.015	0.057	0.011	0.088	0.015	0.004	0.19	0.188	0.005	0.004			0.0401235
Hz11	44.3333	1.43948	2.36165	7.76611	0	41.0477	0.134951	0	0	0.0224919	99.1057	10.98		15.5	137.9	62.6	2846	95	1782	1.21	0.062	2.76	0.684	0.036	0.29	0.042	0.38	0.022	0.039	0.006	0.024	0.013	0.006	0.047	0.011	0.1	0.025	0.082	0.017	0.098	0.019	0.002	0.18	0.058	0.009	0.003			0.0339506
Hz12	44.3615	1.28594	1.27466	7.97387	0	42.075	0.135362	0	0	0.0225603	99.1289	11.25		14.3	109.6	53	2566	93	1827	1.13	0.065	2.83	0.415	0.041	0.42	0.044	0.42	0.023	0.033	0.003	0.009	0.005	0.005	0.017	0.006	0.055	0.015	0.049	0.009	0.067	0.013	0.002	0.18	0.05	0.007	0.002			0.0354938
YARLUNG-ZHANGBO
Dubois-Cote et al., 2005 -https://doi.org/10.1016/j.chemgeo.2004.10.004																													La	Ce	Pr	Nd	Sm	Eu	Gd	Tb	Dy	Ho	Er	Tm	Yb	Lu
		SiO2	Al2O3	FeOt	MnO	MgO	CaO	Na2O	K2O	TiO2	P2O5	SUM	LOI	La	Ce	Pr	Nd	Sm	Eu	Gd	Tb	Dy	Ho	Er	Tm	Yb	Lu		0.648	1.675	0.254	1.25	0.406	0.154	0.544	0.099	0.674	0.149	0.438	0.068	0.441	0.0675
Lhase	01-LHA-22	44.069	2.23391	7.39415	0.101541	42.6474	2.23391	0.101541	0	0.0304624	0	98.8119	1.5	0.026		0.007	0.04	0.031	0.018	0.078	0.022	0.211	0.051		0.032		0.035		0.0401235	0	0.0275591	0.032	0.0763547	0.116883	0.143382	0.222222	0.313056	0.342282	0	0.470588	0	0.518519
Lhase	01-LHA-25	45.7851	2.86157	7.24125	0.105984	39.85	3.17952	0.105984	0	0.052992	0	99.1824	5.6	0.016	0.006	0.051	0.048	0.026	0.109	0.031	0.27	0.062	0.211		0.037	0.213	0.038		0.0246914	0.00358209	0.200787	0.0384	0.0640394	0.707792	0.0569853	2.72727	0.0919881	1.41611	0	0.544118	0.482993	0.562963
Qunrang	01-QUN-06	45.0655	2.1843	6.09775	0.114963	44.3757	0.344889	0.114963	0	0.0459852	0	98.3441	12.8	0.013	0.005	0.047	0.049	0.022	0.096	0.027	0.237	0.054	0.175		0.032	0.174	0.03		0.0200617	0.00298507	0.185039	0.0392	0.0541872	0.623377	0.0496324	2.39394	0.0801187	1.1745	0	0.470588	0.394558	0.444444
Qunrang	01-QUN-07	45.4221	1.03756	7.66941	0.115284	45.1915	0.115284	0	0	0.0115284	0	99.5626	13.2	0.073	0.013	0.062	0.012	0.005	0.018	0.004	0.037	0.01	0.037		0.007	0.048	0.01		0.112654	0.00776119	0.244094	0.0096	0.0123153	0.116883	0.00735294	0.373737	0.0148368	0.248322	0	0.102941	0.108844	0.148148
Bainang	01-BAI-12	45.8833	0.811068	7.18734	0.115867	45.1881	0.115867	0	0	0.0115867	0	99.3131	13.6	0.012	0.003	0.016	0.004	0.003	0.009	0.003	0.03	0.008	0.031		0.007	0.044	0.009		0.0185185	0.00179104	0.0629921	0.0032	0.00738916	0.0584416	0.00551471	0.30303	0.0118694	0.208054	0	0.102941	0.0997732	0.133333
Dazhuqu	01-DAZ-02	44.0444	1.30131	7.73921	0.100101	44.5449	1.40141	0	0	0.0100101	0	99.1414	0.1	0.022	0.005	0.023	0.005	0.002	0.009	0.004	0.046	0.014	0.055		0.011	0.076	0.015		0.0339506	0.00298507	0.0905512	0.004	0.00492611	0.0584416	0.00735294	0.464646	0.0207715	0.369128	0	0.161765	0.172336	0.222222
Dazhuqu	01-DAZ-03	43.0504	0.403282	6.43528	0.100821	47.5873	0.504103	0.100821	0.100821	0.0100821	0	98.2929	0.8	0.016		0.004	0.016	0.004	0.001	0.006	0.002	0.014	0.004		0.003		0.005		0.0246914	0	0.015748	0.0128	0.00985222	0.00649351	0.0110294	0.020202	0.0207715	0.0268456	0	0.0441176	0	0.0740741
Li et al., 2015 - https://doi.org/10.1016/j.jseaes.2014.06.023
	SiO2	TiO2	Al2O3	Cr2O3	FeOt	MnO	MgO	CaO	Na2O	K2O	P2O5	NiO	SUM	LOI
11PL041	43.1955	0.0105329	1.601	0.305455	9.33653	0.136928	42.3213	1.37981	0	0	0.0105329	0.326521	98.6241	4.99
llPL053	44.1726	0.0210346	1.32518	0.294484	8.86882	0.136725	41.3224	2.47156	0	0.0525864	0.0105173	0.136725	98.8126	4.86
11PL075	43.7213	0.0114006	1.80129	0.364819	9.32671	0.136807	40.9509	1.69869	0	0.0114006	0.0114006	0.376219	98.4109	12.09
11PL116	44.8085	0.0343799	2.78477	0.401099	8.6438	0.14898	39.3879	1.89089	0	0	0	0.332339	98.4326	12.54
11PL07	43.5504	0.0106428	0.840783	0.319285	9.24259	0.127714	43.5185	0.372499	0	0	0	0.361856	98.3443	5.94
11PL029	43.2775	0.0105324	1.65358	0.337036	9.27924	0.126389	42.5613	1.14803	0	0	0	0.326504	98.7202	4.99
11PL030	45.8145	0.0220209	2.91777	0.440418	9.02733	0.143136	38.5476	0.968919	0.0110104	0.0110104	0.0110104	0.264251	98.1789	9.01
11PL033	43.2839	0.0105288	1.72672	0.34745	8.80281	0.136874	42.61	1.10552	0	0	0	0.336921	98.3607	4.94
11PL050	43.7525	0.0106299	0.829128	0.382675	8.87774	0.138188	42.8596	1.08424	0.0106299	0.0212597	0.0106299	0.414564	98.3917	5.83
11PL067	43.1734	0.0107157	0.975126	0.342901	8.93978	0.128588	43.4199	1.03942	0	0	0	0.342901	98.3727	6.57
11PL071	45.3245	0	0.213742	0.348736	8.60647	0.123745	43.1533	0.157494	0	0	0.0112496	0.461232	98.4005	10.93
11PL072	44.0424	0.0107264	1.7484	0.375422	8.96798	0.139443	41.3716	1.36225	0	0	0	0.332517	98.3507	6.66
11PL074	44.6332	0.0110015	1.74924	0.36305	9.55409	0.0110015	40.3646	1.17716	0	0.0110015	0	0.330046	98.2043	8.94
11PL077-6	43.2255	0.0102503	1.00453	0.33826	9.05836	0.133254	43.492	0.68677	0	0	0	0.33826	98.2872	2.4
11PL084	41.8058	0.0111274	1.05711	0.333823	9.11326	0.133529	44.6211	0.923578	0	0	0.0111274	0.389461	98.3999	9.97
Bao et al., 2014 - https://onlinelibrary.wiley.com/doi/full/10.1111/1755-6724.12222																																													La	Ce	Pr	Nd	Sm
Sample	SiO2	TiO2	Al2O3	FeOt	MnO	MgO	CaO	Na2O	K2O	P2O5	LOI	Total	Rb	Ba	Th	U	Nb	Ta	K 20	Pb	Sr	P	Zr	Hf	Ti	V	Yb	Cr	Ni	La	Ce	Pr	Nd	Sm	Eu	Gd	Tb	Dy	Ho	Er	Tm	Yb	Lu		0.648	1.675	0.254	1.25	0.406
ZS-47	54.8409	0.0447224	1.41994	7.51842	0.134167	32.5803	2.16904	0.055903	0.0111806	0	10.43	98.7745	0.234	37.82	0.127	0.01	0.053	0.006	119.1	3.846	6.942	12.62	0.738	0.015	200.6	8.904	0.894	1603	1527	1.927	3.85	0.39	1.239	0.169	0.025	0.152	0.022	0.158	0.039	0.122	0.019	0.138	0.022		2.97377	2.29851	1.53543	0.9912	0.416256
TB-93	31.7923	0.0200773	1.40541	10.0445	0.160618	54.3291	1.00386	0	0	0	0.38	98.7559	0.188	2.128	0.025	0.016	0.441	0.034	180.2	0.29	1.246	42.84	0.501	0.019	139.8	6.366	0.379	2992	2140	0.042	0.085	0.012	0.049	0.015	0.005	0.024	0.006	0.048	0.015	0.055	0.01	0.082	0.015		0.0648148	0.0507463	0.0472441	0.0392	0.0369458
TB-94	37.7545	0.0402607	1.66075	0.235264	0.150978	47.5177	2.20427	0	0	0	0.58	89.5637	0.197	0.944	0.008	0.017	0.416	0.025	149.1	0.275	0.634	51.9	0.565	0.013	250.4	15.06	0.638	2518	1787.6	0.025	0.066	0.01	0.038	0.017	0.005	0.041	0.01	0.091	0.025	0.091	0.014	0.112	0.018		0.0385802	0.039403	0.0393701	0.0304	0.0418719
LOS	47.9941	0.0212645	0.829317	7.90481	0.116955	42.4334	0.754891	0	0	0	5.95	100.055	0.969	2.022	0.02	0.004	0.284	0.019	1132	0.309	4.42	89.36	0.619	0.016	139.1	13.85	0.251	2496	1775	0.03	0.095	0.014	0.062	0.02	0.003	0.029	0.006	0.041	0.01	0.036	0.006	0.043	0.008		0.0462963	0.0567164	0.0551181	0.0496	0.0492611
L12	43.5793	0.0225274	1.3967	8.49579	0.123901	43.0387	1.49808	0.0675823	0	0	11.02	98.2226	0.468	0.695	0.D38	0.01	0.066	0.006		0.069	2.624		1.183	0.028	168.5	52.08	0.456	2034	1661	0.036	0.097	0.012	0.055	0.02	0.009	0.036	0.007	0.061	0.015	0.057	0.01	0.069	0.011		0.0555556	0.0579104	0.0472441	0.044	0.0492611
TB- I 04	43.1363	0.030442	1.91784	8.56598	0.142063	44.2017	1.87726	0	0	0	1.45	99.8716	3.094	0.99	0.015	0.011	0.279	0.019	2336	0.198	16.69	250.4	0.514	0.015	251.2	12.53	0.701	3664	2198	0.016	0.041	0.008	0.039	0.023	0.001	0.051	0.013	0.108	0.027	0.098	0.017	0.125	0.021		0.0246914	0.0244776	0.0314961	0.0312	0.0566502
L10	41.7522	0.051381	1.08928	8.25904	0.123314	46.5614	0.760438	0	0	0	2.65	98.5971	0.262	0.805	0.024	0.003	0.539	0.032	315.6	3.482	1.702	44.21	0.924	0.021	344.7	2.012	0.377	2355	1760	0.021	0.055	0.009	0.046	0.021	0.004	0.035	0.007	0.056	0.014	0.049	0.008	0.065	0.011		0.0324074	0.0328358	0.0354331	0.0368	0.0517241
L03b	41.6736	0.0515635	1.03127	8.28838	0.11344	47.3456	0.76314	0	0	0	3.01	99.2671	0.466	3.859	0.035	0.025	0.501	0.034	95.76	0.305	2.014	9.756	1.237	0.038	1135	2674	0.144	271000	1294	0.079	0.155	0.021	0.084	0.021	0.005	0.026	0.007	0.033	0.01	0.024	0.004	0.023	0.004		0.121914	0.0925373	0.0826772	0.0672	0.0517241
L02a	44.2183	0.0420226	0.956015	7.56512	0.0945509	44.7121	0.682868	0	0	0	4.73	98.271	0.298	1.073	0.025	0.004	0.15	0.009	299.4	0.231	2.41	43.76	0.737	0.018	96.44	42.54	0.13	3942	2000	0.023	0.07	0.012	0.057	0.017	0.005	0.021	0.003	0.024	0.006	0.02	0.003	0.028	0.005		0.0354938	0.041791	0.0472441	0.0456	0.0418719
L1 I	37.7973	0.0405442	0.233129	6.47885	0.101361	55.059	0.121633	0	0	0	1.34	99.8319	0.172	0.903	0.024	0.004	0.556	0.044	187.8	0.182	2.516	44.44	0.89	0.021	264.6	76.4	0.15	4742	2400	0.026	0.083	0.013	0.065	0.021	0.003	0.023	0.004	0.027	0.006	0.021	0.003	0.025	0.005		0.0401235	0.0495522	0.0511811	0.052	0.0517241
TB-102	43.5648	0.0102409	0.378914	6.96017	0.11265	48.7775	0.0921682	0	0	0	2.35	99.8964	20.8	7.564	0.017	0.027	0.296	0.018	21500	1.241	75.44	58.42	0.99	0.024	109.8	130.4	0.095	13500	2488	0.07	0.16	0.023	0.082	0.021	0.004	0.02	0.004	0.019	0.004	0.014	0.003	0.018	0.005		0.108025	0.0955224	0.0905512	0.0656	0.0517241
TB- I 03	42.8779	0.051033	0.867561	7.24883	0.112273	48.0322	0.112273	0	0	0	2.01	99.3021	0.944	0.758	0.025	0.009	0.763	0.057	1326	0.282	4.616	95.92	0.527	0.015	323.8	246	0.034	30500	2418	0.011	0.028	0.003	0.014	0.007	0.009	0.008	0.001	0.009	0.002	0.008	0.001	0.013	0.002		0.0169753	0.0167164	0.011811	0.0112	0.0172414
Li et al., 2015 - https://link.springer.com/article/10.1007/s12583-015-0544-9
sample	SiO2	TiO2	Al2O3	Cr2O3	FeO*	NiO	MnO	MgO	CaO	Na2O	K2O	P2O5	LOI	Total	Sc	V	Cr	Co	Ni	Cu	Zn	Rb	Sr	Y	Zr	Ba	Hf	Th	U	La	Pr	Nd	Sm	Eu	Gd	Tb	Dy	Ho	Er	Tm	Yb	Lu
6	44.612	0.0201864	1.62501	0.434008	8.48838	0.292703	0.141305	42.1896	1.75622	0.0706524	0	0	0.92	99.63	10	63	2 764	120	2 232	42.4	59.9	0.09	3.43	0.71	0.45	0.86	0.02	0.02	0.13	0.09	0.01	0.05	0.02	0.01	0.05	0.01	0.08	0.03	0.08	0.01	0.11	0.02			0.138889	0.00597015	0.19685	0.016	0.0246305
11	44.5236	0.0202841	1.5923	0.466534	8.25562	0.294119	0.141989	42.1909	1.70386	0.0608522	0	0	1.39	99.25	11.1	58.5	2 551	115	2 281	31.9	45.1	0.03	2.99	0.55	0.51	0.35	0.01	0.03	0.21	0.07	0.01	0.04	0.01		0.04	0.01	0.07	0.02	0.07	0.01	0.09	0.02			0.108025	0.00597015	0.15748	0.008	0
12	44.1361	0.0207212	1.69914	0.445505	8.13306	0.290096	0.134688	41.7532	2.12392	0.103606	0	0	3.44	98.84	12.9	66.4	2 771	113	2 213	49.5	98.7	0.03	3.1	0.79	0.31	0.51	0.01	0.01	0.2	0.07	0.01	0.04	0.01	0.01	0.06	0.01	0.11	0.03	0.1	0.02	0.12	0.02			0.108025	0.00597015	0.15748	0.008	0.0246305
14	44.8459	0.0207141	1.57427	0.434995	8.03706	0.289997	0.144998	42.2567	1.82284	0.0724992	0	0	3.43	99.5	11.7	60.4	2 623	113	2 244	28.4	79.1	0.05	6.33	0.52	0.47	1.04	0.01	0.01	0.19	0.08	0.01	0.03	0.01	0.01	0.05	0.01	0.07	0.02	0.07	0.01	0.1	0.02			0.123457	0.00597015	0.11811	0.008	0.0246305
06-1	44.3937	0.0201332	1.57039	0.422797	8.62707	0.291931	0.150999	42.481	1.75159	0.0603996	0	0	0.66	99.77	12.6	63.5	2 752	121	2 351	31.1	72.9	0.07	4.23	0.67	0.48	1.35	0.01	0.02	0.14	0.07	0.01	0.02	0.01		0.05	0.01	0.08	0.02	0.08	0.02	0.11	0.02			0.108025	0.00597015	0.0787402	0.008	0
12-1	44.3144	0.0103781	1.6086	0.415123	8.14679	0.290586	0.134915	41.3047	2.48036	0.114159	0	0	3.6	98.82	12.6	64.9	2 696	110	2 065	20.1	39.3	0.06	7.25	0.79	0.38	0.36	0.01	0.01	0.07	0.06	0.01	0.02	0.01	0.01	0.06	0.01	0.1	0.03	0.1	0.02	0.12	0.02			0.0925926	0.00597015	0.0787402	0.008	0.0246305
8	45.1872	0.0104358	0.667893	0.448741	8.23387	0.292203	0.146102	42.4738	1.83671	0.0730508	0	0	4.15	99.37	11.7	53.8	2 822	115	2 198	13.9	68.9	0.19	3.32	0.27	0.45	1.91	0.01	0.01	0.26	0.09	0.01	0.04	0.01		0.04	0.01	0.04	0.01	0.03	0.01	0.05	0.01			0.138889	0.00597015	0.15748	0.008	0
13	45.2827	0.0112925	1.44543	0.451698	7.73533	0.304896	0.135509	42.0079	1.63741	0.0677547	0	0	11.34	99.08	10.4	57	2 503	109	2 140	28.7	48.5	0.1	7.36	0.46	0.81	2.07	0.03	0.03	0.27	0.09	0.02	0.06	0.02		0.05	0.01	0.06	0.02	0.06	0.01	0.08	0.01			0.138889	0.0119403	0.23622	0.016	0
20	44.9775	0.0101301	0.526764	0.476113	8.13444	0.314032	0.141821	44.3697	0.638194	0.0911706	0.0101301	0	1.28	99.69	7.7	33.3	3 464	125	2 502	18.8	59.4	0.08	6.73	0.2	0.43	1.06	0.02	0.02	0.11	0.09	0.01	0.04	0.01		0.04		0.03	0.01	0.03	0.01	0.04	0.01			0.138889	0.00597015	0.15748	0.008	0
21	45.6069	0.122161	2.32107	0.427565	8.25607	0.285043	0.142522	40.8223	1.31323	0.407205	0.295223	0.0407205	1.77	100.04	9.6	73.3	3 024	114	2 190	29.4	62.4	6.39	23.3	2.65	5.16	60.9	0.2	0.14	0.26	0.9	0.28	1.29	0.39	0.13	0.47	0.08	0.46	0.1	0.28	0.04	0.26	0.04			1.38889	0.167164	5.07874	0.312	0.320197
09-1	44.6439	0.0211583	1.51282	0.423165	8.33635	0.296216	0.148108	42.4223	1.79845	0.12695	0.0105791	0	5.46	99.74	12.6	64	2 851	113	2 191	33.4	46.4	0.46	1.48	0.57	0.32	0.66	0.01	0.01	0.19	0.06	0.01	0.02	0.01		0.05	0.01	0.08	0.02	0.07	0.01	0.1	0.02			0.0925926	0.00597015	0.0787402	0.008	0
16	46.514	0.0226346	1.62969	0.430057	7.69575	0.305567	0.135807	40.8554	2.01448	0.0565864	0	0	11.6	99.66	12.2	59.9	2 478	103	1 967	14.7	46.8	0.24	3.43	0.8	0.75	0.89	0.01	0.01	0.09	0.19	0.03	0.15	0.03	0.01	0.09	0.02	0.11	0.03	0.09	0.02	0.11	0.02			0.29321	0.0179104	0.590551	0.024	0.0246305
19	46.1744	0.0225241	1.64426	0.49553	8.05236	0.304075	0.135145	40.4308	1.97086	0.0788343	0.011262	0	11.13	99.32	12.9	60.9	3 084	106	2 152	17.8	53.1	0.45	6.65	0.6	0.24	1.17	0.01	0.01	0.15	0.11	0.02	0.06	0.01	0.01	0.06	0.01	0.09	0.02	0.08	0.01	0.11	0.02			0.169753	0.0119403	0.23622	0.008	0.0246305
1-15	45.4768	0.0107765	1.31473	0.452613	8.16858	0.301742	0.140094	41.8128	1.57337	0.107765	0.0107765	0	7.16	99.37	12.4	56.9	2 786	107	1 943	29.7	46.3	2.58	5.72	0.37	0.56	6.02	0.02	0.03	0.04	0.17	0.04	0.09	0.02		0.04	0.01	0.05	0.01	0.05	0.01	0.07	0.01			0.262346	0.0238806	0.354331	0.016	0
4	46.3878	0	0.48025	0.458421	7.45479	0.327443	0.141892	43.3317	0.818608	0.098233	0.0109148	0	8.34	99.51	10	43.1	3 079	121	2 312	25.2	47.2	0.24	6.5	0.13	0.6	1.32	0.01	0.02	0.25	0.16	0.02	0.1	0.01		0.04		0.01		0.01		0.02				0.246914	0.0119403	0.393701	0.008	0
7	44.6063	0.0110139	0.506639	0.341431	8.43665	0.352445	0.121153	44.9367	0.45157	0.0550695	0.0110139	0	9.19	99.83	6.4	30.2	1 973	109	2 193	12.9	58.2	0.32	6.36	0.18	0.5	3.06	0.01	0.03	0.13	0.13	0.02	0.08	0.01		0.03		0.02		0.02		0.03	0.01			0.200617	0.0119403	0.314961	0.008	0
11	44.1423	0.0211714	1.86308	0.423427	8.01336	0.296399	0.148199	41.7076	3.09102	0.0635141	0	0	5.52	99.77	13.8	68.4	2 536	108	1 913	11.4	50.2	1.92	6.02	0.81	0.41	7.49	0.02	0.03	0.05	0.12	0.02	0.05	0.02	0.01	0.06	0.01	0.11	0.03	0.1	0.02	0.12	0.02			0.185185	0.0119403	0.19685	0.016	0.0246305
12	44.3456	0	0.312141	0.376722	7.73895	0.322905	0.139925	45.7448	0.452067	0.0968714	0	0	7.06	99.53	6.9	29.7	2 645	115	2 157	17.8	45.7	0.07	5.76	0.06	0.31	0.49	<0.01	0.01	0.18	0.06	0.01	0.02			0.02		0.01		0.01		0.02				0.0925926	0.00597015	0.0787402	0	0
18	44.8515	0.0109128	1.18949	0.403773	7.88994	0.305558	0.141866	43.3237	1.24406	0.098215	0.0109128	0	8.32	99.47	10.1	48.6	2 717	107	2 129	18.1	78.9	0.3	3.78	0.42	0.43	0.38	0.01	0.02	0.25	0.06	0.01	0.02	0.01		0.04	0.01	0.06	0.02	0.05	0.01	0.07	0.01			0.0925926	0.00597015	0.0787402	0.008	0
20	45.5678	0.0104036	1.35247	0.416144	9.15517	0.312108	0.14565	41.9265	1.56054	0.0728252	0.0104036	0	3.9	100.53	12	57.6	2 586	115	2 292	24.3	51.6	0.14	6.46	0.47	0.5	2.65	0.02	0.03	0.13	0.08	0.01	0.05	0.01		0.05	0.01	0.06	0.02	0.06	0.01	0.09	0.02			0.123457	0.00597015	0.19685	0.008	0
01-2	46.6901	0	0.304501	0.958613	6.52985	0.46239	0.1015	44.0962	0.157889	0.056389	0.0112778	0.0112778	11.26	99.38	3.7	13.6	6 047	115	3 125	4.9	41.5	0.06	3.17	0.07	0.52	3.23	0.01	0.01	0.14	0.09	0.01	0.03	0.01		0.03		0.01		0.01		0.01				0.138889	0.00597015	0.11811	0.008	0
01-3	46.4133	0	0.203766	0.577337	6.49787	0.464133	0.101883	44.7153	0.158485	0.0566016	0	0.0113203	11.57	99.2	7	9.2	3 707	113	3 020	6	59	0.18	5.2	0.06	0.78	2.54	0.01	0.01	0.18	0.07	0.01	0.03	0.01		0.02		0.01		0.01		0.01				0.108025	0.00597015	0.11811	0.008	0
2	42.2581	0	0.243593	0.995554	6.31223	0.455413	0.10591	48.5068	0.349503	0.052955	0	0	5.54	99.28	3.7	13.3	6 594	122	3 253	9.8	50	0.05	10.72	0.05	0.49	0.84	0.01	0.01	0.27	0.07	0.01	0.04	0.01		0.02		0.01		0.01		0.02				0.108025	0.00597015	0.15748	0.008	0
MYITKYINA
Chen et al., 2018 - https://doi.org/10.1016/j.jseaes.2018.06.018																																																La	Ce
Sample	SiO2	Al2O3	FeOT	MnO	MgO	CaO	Na2O	K2O	P2O5	Sum	LOI	Ni	Cr	Co	V	Zr	Rb	Sr	Ba	Th	U	Pb	Nb	Ta	Hf	La	Ce	Pr	Nd	Sm	Eu	Gd	Tb	Dy	Ho	Er	Tm	Yb	Lu	Y	Ru	Rh	Pd	Os	Ir	Pt		0.648	1.675
09Y-26	45.0439	0.903086	8.44057	0.14048	43.9201	0.963292	0.0802743	0	0	99.4917	0.34	2305	2197	104	53.9	0.56	0.29	1.27	1.13	0.07	0.011	0.99	0.09	0.07	0.023	0.07	0.14	0.019	0.08	0.027	0.006	0.038	0.006	0.07	0.018	0.06	0.009	0.11	0.019	0.32	5.34	0.9	5.2	4.59	2.88	6		0.108025	0.0835821
09Y-27	44.9451	0.593407	7.17652	0.142857	45.3517	0.67033	0.230769	0	0	99.1106	8.92	2423	2455	100	35.6	0.38	0.17	2.11	3.17	0.14	0.011	0.38	0.06	0.06	0.012	0.2	0.6	0.05	0.2	0.05	0.009	0.055	0.007	0.07	0.017	0.05	0.008	0.06	0.01	0.28	5.54	1.02	4.99	4.21	3.31	6.21		0.308642	0.358209
09Y-28	44.8696	1.11471	8.39692	0.140594	43.8855	0.86365	0.110467	0	0	99.3814	0.42	2429	2252	109	46.4	0.3	0.11	0.5	0.76	0.029	0.004	0.67	0.05	0.06	0.006	0.04	0.07	0.013	0.049	0.018	0.005	0.029	0.004	0.06	0.018	0.07	0.012	0.1	0.014	0.33	6.04	0.98	3.72	4.65	3.53	5.72		0.0617284	0.041791
09Y-30	44.5506	0.918569	7.87923	0.125259	45.6571	0.761995	0.125259	0.0104383	0	100.028	4.2	2265	2581	100	31.4	0.57	0.13	1.9	1.63	0.023	0.005	0.42	0.08	0.06	0.015	0.08	0.19	0.03	0.11	0.031	0.011	0.045	0.004	0.045	0.01	0.021	0.005	0.028	0.004	0.15	6.57	1.03	1.51	4.76	3.19	5.17		0.123457	0.113433
09Y-32	43.8946	0.500161	8.28169	0.130477	46.167	0.402303	0.119604	0.0108731	0	99.5067	7.99	2233	2518	99.9	29.1	0.36	0.25	1.18	1.6	0.031	0.009	0.58	0.046	0.036	0.014	0.15	0.29	0.037	0.15	0.041	0.011	0.043	0.006	0.044	0.01	0.04	0.007	0.05	0.006	0.21	5.62	1.15	4.47	3.63	3.2	5.69		0.231481	0.173134
09Y-35	45.3845	1.64527	8.27641	0.134519	42.4872	1.92465	0.165561	0.0103476	0	100.028	3.36	2112	2522	99.6	62.9	0.19	0.26	1.23	1.19	0.045	0.009	0.22	0.04	0.045	0.013	0.25	0.1	0.049	0.2	0.05	0.015	0.07	0.017	0.18	0.036	0.14	0.022	0.19	0.025	0.91	5.01	0.93	5.29	3.78	2.52	5.64		0.385802	0.0597015
09Y-31	45.2429	3.07733	8.32008	0.132468	39.5366	2.73088	0.244556	0.0101899	0	99.2951	1.85	2268	2640	105	82.3	1.81	0.38	2.47	3.85	0.028	0.008	0.45	0.07	0.06	0.11	0.34	0.51	0.1	0.55	0.22	0.09	0.44	0.086	0.6	0.14	0.43	0.06	0.45	0.07	3.54	5.59	0.97	5.3	3.6	2.81	5.65		0.524691	0.304478
09Y-33	45.9242	2.5474	8.10435	0.142086	40.119	2.36472	0.233427	0.010149	0	99.4454	1.46	2157	2501	103	80.2	0.81	0.46	1.55	7.79	0.029	0.007	0.37	0.045	0.045	0.06	0.09	0.14	0.031	0.18	0.09	0.048	0.22	0.043	0.37	0.09	0.31	0.041	0.3	0.041	1.92	5.1	0.87	4.58	3.55	2.71	5.28		0.138889	0.0835821
09Y-34	45.4448	2.78803	8.03299	0.139401	40.0189	2.56284	0.150125	0.0107232	0.643391	99.7912	6.73	2029	2362	95.5	68.5	1.21	0.47	2.29	2.34	0.041	0.01	0.74	0.07	0.048	0.09	0.1	0.2	0.036	0.3	0.15	0.06	0.3	0.055	0.48	0.1	0.32	0.05	0.33	0.06	2.27	5.99	1.11	5.68	4.34	3.56	7.42		0.154321	0.119403
09Y-36	45.5885	3.13945	7.92957	0.143167	39.0335	2.81221	0.347692	0	0	98.9942	2.19	1910	2543	92.8	79.5	1.49	0.16	1.45	7.12	0.015	0.005	0.46	0.043	0.06	0.09	0.07	0.12	0.031	0.24	0.14	0.07	0.31	0.067	0.49	0.11	0.36	0.06	0.41	0.06	2.53	4.64	0.73	4.21	3.04	2.29	4.79		0.108025	0.0716418
09Y-38	44.9386	1.89736	7.46604	0.134053	43.4331	1.753	0.247482	0.0206235	0	99.8903	3.02	1974	2029	87.3	43.7	0.46	0.18	1.27	2.59	0.021	0.003	0.25	0.045	0.045	0.034	0.06	0.08	0.015	0.12	0.06	0.024	0.17	0.028	0.23	0.05	0.16	0.023	0.17	0.029	1.09	5.91	0.91	5.18	4.32	2.78	5.16		0.0925926	0.0477612
09Y-39	45.1696	2.52232	8.17152	0.137197	40.5155	2.68063	0.105536	0.0105536	0	99.3128	5.21	2094	2757	102	76.9	0.54	0.29	1.46	1.95	0.023	0.004	0.37	0.046	0.044	0.047	0.14	0.32	0.027	0.16	0.1	0.03	0.22	0.055	0.39	0.09	0.29	0.046	0.29	0.05	2.1	6.02	1.07	6.18	4.16	2.77	6.3		0.216049	0.191045
Ray-Iz
Shmelev 2011 - https://doi.org/10.1134/S0869591111060038																																																La	Ce
Sample	SiO2	TiO2	Al2O3	Cr2O3	FeOT	MnO	MgO	CaO	Na2O	Total	L.O.I.	Li	Sc	Ti	V	Cr	Co	Ni	Cu	Zn	Rb	Sr	Y	Zr	Nb	Cs	Ba	La	Ce	Pr	Nd	Sm	Eu	Gd	Tb	Dy	Ho	Er	Tm	Yb	Lu	Hf	Ta	Th	U	Pb		0.648	1.675
744	44.359	0.0523472	2.51266	0.450186	9.21059	0.125633	41.1553	2.13576	0.136103	100.138	4.49	2.07	12.5	261	59.4	2130	97	1477	21.1	44.3	0.1	8.9	1.27	0.39	0.04	0.03	4.71	0.086	0.212	0.032	0.167	0.078	0.033	0.157	0.031	0.246	0.06	0.179	0.029	0.215	0.036	0.036	n.d.	0.013	0.005	0.918		0.132716	0.126567
972	43.8772	0.0843792	1.45554	0.675034	9.45754	0.116021	40.713	1.61375	0.274233	98.2667	5.1	2.91	18.4	350	63.6	1740	91	1663	35.4	55.7	0.3	7.1	1.88	0.43	0.09	0.03	22.88	0.131	0.261	0.025	0.12	0.077	0.035	0.199	0.041	0.335	0.081	0.246	0.039	0.27	0.046	0.033	0.014	0.024	0.011	6.26		0.20216	0.155821
999	44.4687	0.010762	1.93716	0.344385	8.74401	0.118382	42.736	1.88335	0.172192	100.415	7.11	0.33	5	115	39	1477	81	1263	94.7	149	1.8	3	0.66	1.45	0.79	0.02	2.55	0.049	0.142	0.018	0.066	0.023	0.011	0.059	0.014	0.119	0.032	0.104	0.018	0.139	0.023	0.126	0.309	0.213	0.083	6.18		0.0756173	0.0847761
1110b	44.1939	0.0315821	1.68438	0.368458	8.78964	0.115801	42.7517	1.67385	0	99.6093	4.99	2.12	11.2	185	49.4	2133	98	1522	72.4	174.6	0.4	12.6	0.91	0.7	0.18	0.04	15.97	0.055	0.118	0.017	0.099	0.048	0.021	0.104	0.022	0.172	0.043	0.138	0.023	0.167	0.028	0.038	0.035	0.103	0.026	9.301		0.0848765	0.0704478
2099	41.5815	0.0605556	1.44324	0.373427	9.30916	0.151389	41.9953	2.07908	0	96.9937	0.89	2.22	11.7	221	64.1	2604	114	1803	44.2	31.9	0.2	11.3	0.82	0.54	0.19	0.02	4.94	0.085	0.192	0.036	0.19	0.077	0.028	0.12	0.023	0.175	0.04	0.119	0.02	0.136	0.022	0.034	0.026	0.014	0.008	0.312		0.131173	0.114627
2109	41.7208	0.0416375	1.40527	0.395556	9.14279	0.156141	42.3037	1.96737	0	97.1332	3.82	1.3	10	168	68	2528	106	1827	18.2	38.1	0.4	11.2	0.96	1.38	0.12	0.02	8.89	0.138	0.337	0.055	0.275	0.095	0.035	0.148	0.025	0.195	0.046	0.143	0.023	0.172	0.03	0.056	0.013	0.027	0.017	0.313		0.212963	0.201194
763	43.2155	0.0422852	1.52227	0.412281	8.03988	0.126856	43.7335	1.40598	0.126856	98.6254	5.33	0.47	3.9	82	19.4	1124	50	1035	6.7	17.2	0.1	2.1	0.34	0	0.02	0.01	3.6	0.04	0.09	0.015	0.071	0.028	0.01	0.045	0.008	0.063	0.015	0.048	0.008	0.057	0.01	n.d.	n.d.	0.011	0.003	0.189		0.0617284	0.0537313
768	43.8935	0.0322588	1.01078	0.430117	7.64048	0.107529	45.0871	0.892494	0.161294	99.2555	6.95	1.77	8.4	175	41.2	2046	106	1501	19.3	35.4	0.1	8.2	0.52	1.44	0.01	0.01	8.26	0.074	0.164	0.025	0.125	0.035	0.014	0.068	0.011	0.097	0.021	0.075	0.011	0.093	0.015	0.053	0.028	0.019	0.005	0.158		0.114198	0.0979104
773a	44.586	0.0442431	1.15032	0.28758	9.77174	0.110608	42.2853	1.06183	0.176972	99.4746	9.54	0.69	11	185	51.7	1709	104	1352	9.1	51.4	0.1	6	0.57	0.52	0	0.02	2.84	0.031	0.107	0.017	0.105	0.042	0.019	0.076	0.014	0.108	0.025	0.076	0.012	0.091	0.015	0.022	0.025	0.024	0.031	0.336		0.0478395	0.0638806
301a	45.9175	0.0109327	1.07141	0.470108	8.31598	0.131193	43.2171	1.43219	0	100.566	8.58	0.73	11	89	42.7	1736	90	1280	19.8	37.4	0.7	3.4	0.75	2.74	0.04	0.02	7.53	0.264	0.623	0.077	0.339	0.087	0.02	0.104	0.02	0.133	0.032	0.102	0.018	0.124	0.022	0.082	0.025	0.091	0.026	1.936		0.407407	0.37194
398	43.529	0.0428224	1.67007	0.278346	8.55174	0.107056	43.7966	1.02774	0.374696	99.3781	6.55	2.66	10.9	179	44.7	1860	98	1541	14	33.2	0.4	7.9	0.76	0	0.13	0.14	7.48	0.116	0.233	0.032	0.146	0.055	0.023	0.104	0.02	0.146	0.036	0.117	0.018	0.14	0.023	0.011	n.d.	0.038	0.036	0.555		0.179012	0.139104
2114	42.2077	0.0206294	0.979895	0.381643	9.01326	0.144406	43.6517	1.27902	0	97.6783	2.98	1.1	9.5	96	66	2914	113	2009	27	33.3	0.4	2.5	0.75	1.05	0.13	0.01	6.97	0.109	0.253	0.04	0.169	0.055	0.011	0.085	0.017	0.136	0.035	0.113	0.02	0.149	0.026	0.039	0.013	0.027	0.012	0.209		0.16821	0.151045
2115	42.4202	0.0205923	0.988431	0.370662	8.45095	0.13385	43.5527	1.0605	0	96.9979	2.79	1.32	8.5	131	50.8	2634	106.7	1845	26.5	111.7	0.7	6.1	0.98	2.97	0.22	0.01	17.68	0.208	0.477	0.072	0.343	0.093	0.018	0.134	0.024	0.194	0.046	0.154	0.025	0.186	0.031	0.111	0.013	0.047	0.207	1.438		0.320988	0.284776
2120	41.7746	0.0104777	0.68105	0.251465	8.89195	0.146688	44.834	1.01634	0	97.6066	4.45	1.18	8.5	70	41.1	1909	111	2121	30	62.5	0.9	6.6	0.66	3.15	0.16	0.01	16.14	0.204	0.459	0.059	0.271	0.068	0.014	0.09	0.017	0.131	0.031	0.098	0.016	0.118	0.021	0.099	0.016	0.043	0.221	0.583		0.314815	0.27403
760a	43.6866	0.021457	1.09431	0.407684	9.09228	0.128742	44.7594	0.65444	0	99.8449	6.78	2.07	7.6	126	32	1765	112	1542	21.8	37.3	0.3	6.2	0.26	1.3	0.05	0.05	4.27	0.095	0.199	0.025	0.118	0.026	0.011	0.033	0.005	0.049	0.011	0.038	0.005	0.048	0.009	0.053	0.014	0.017	0.011	2.357		0.146605	0.118806
811á	44.2524	0.0109753	1.0207	0.439012	9.58602	0.120728	42.9134	0.735345	0.175605	99.2542	8.82	0.75	9.3	32	41.8	1901	114	1456	54.5	137.9	0	2.4	0.11	0.29	0	0.01	5.08	0.014	0.03	0.004	0.022	0.007	0.003	0.009	0.002	0.018	0.005	0.021	0.004	0.04	0.008	0.042	0.067	n.d.	0.002	6.048		0.0216049	0.0179104
1038	43.2305	0.0217951	1.41668	0.533979	8.54843	0.13077	43.1869	0.83911	0.196156	98.1044	8.08	0.88	6.3	51	31.5	2036	106	1632	113.9	144.6	0.3	4.1	0.23	0.27	0.65	0.01	14	0.034	0.088	0.013	0.063	0.022	0.006	0.037	0.005	0.045	0.011	0.039	0.008	0.059	0.01	0.013	0.099	0.12	0.067	6.674		0.0524691	0.0525373
295	42.7987	0	1.14089	0.483078	7.88614	0.123339	44.5871	0.740035	0.123339	97.8826	2.65	1.05	7.3	28	32.5	2163	104	1676	10.4	33.6	0.1	3.4	0.12	0	0.03	0.01	2.78	0.054	0.105	0.016	0.07	0.023	0.004	0.02	0.003	0.024	0.005	0.02	0.003	0.03	0.006	n.d.	n.d.	0.022	0.009	0.281		0.0833333	0.0626866
403	43.288	0	1.12212	0.463955	8.78322	0.140265	45.5862	0.927909	0.118686	100.43	7.35	3.01	9.1	51	41	1946	84	1588	16.9	57.8	0.3	4.8	0.17	0.65	0.01	0.09	2.48	0.053	0.149	0.021	0.098	0.024	0.009	0.024	0.004	0.026	0.006	0.022	0.005	0.036	0.007	0.013	0.006	0.022	0.015	2.134		0.0817901	0.0889552
1099	42.9705	0.020639	1.18674	0.495337	9.63304	0.103195	44.0128	0.887479	0.165112	99.4748	3.08	1.1	6.8	35	27.5	2836	110	2173	36.8	129.5	0.1	3.7	0.12	0.22	0.09	0.01	97.06	0.045	0.09	0.011	0.041	0.01	0.003	0.011	0.002	0.018	0.005	0.018	0.003	0.032	0.006	0.007	0.007	0.014	0.005	11.107		0.0694444	0.0537313
1106	43.7857	0.0104977	1.09176	0.524883	8.54226	0.125972	42.589	1.10225	0.104977	97.8773	4.64	0.74	9.5	47	39.1	2221	105	1475	11.4	40.5	0.4	2.7	0.34	1.16	0.04	0.01	7.17	0.086	0.208	0.028	0.126	0.037	0.01	0.048	0.009	0.064	0.016	0.055	0.009	0.07	0.012	0.044	0.023	0.026	0.015	1.109		0.132716	0.124179
2028	43.4438	0.0107508	0.838559	0.344024	8.01222	0.150511	43.5943	0.838559	0	97.2327	6.79	0.81	8.9	67	51.7	2851	109	2051	9.3	33.9	0.8	5.3	0.8	2.03	0.09	0.01	13.64	0.187	0.451	0.067	0.309	0.089	0.016	0.122	0.021	0.15	0.035	0.113	0.018	0.134	0.023	0.075	0.011	0.046	0.023	0.293		0.28858	0.269254
2035	42.6952	0.0322878	1.3238	0.398216	8.76607	0.139914	43.3625	1.22694	0	97.9449	6.94	1.42	9.6	119	58.4	2395	106	1945	23.1	39.4	0.6	13.2	0.49	1.28	0.13	0.01	8.15	0.101	0.192	0.028	0.126	0.044	0.013	0.062	0.012	0.092	0.023	0.073	0.012	0.095	0.017	0.042	0.014	0.017	0.12	1.313		0.155864	0.114627
65	44.4917	0.0111174	1.0895	0.344638	7.87567	0.144526	45.4589	0.578103	0	99.9941	10.05	0.68	9.8	80	34.8	1797	76	1483	13.2	57.3	0.3	3.1	0.34	1.19	0	0	6	0.051	0.127	0.018	0.082	0.025	0.005	0.035	0.007	0.056	0.013	0.045	0.008	0.06	0.011	0.032	0.035	0.009	0.004	0.4		0.0787037	0.0758209
157a	49.2697	0	1.50998	0.253423	7.32797	0.137271	40.5689	0.992575	0	100.06	5.3	0.79	8.9	131	38.4	2013	78	1499	15.6	46.7	0.4	7.5	0.34	1.38	0.08	0.01	6.33	0.077	0.183	0.023	0.115	0.033	0.006	0.041	0.007	0.056	0.012	0.04	0.007	0.057	0.011	0.038	0.022	0.013	0.01	0.1		0.118827	0.109254
279	43.6463	0	0.50945	0.353496	8.28102	0.124763	46.3079	0.311908	0	99.5349	3.8	0.99	5	28	30.5	1392	89.5	1155	15.6	28.4	0.6	1.8	0.47	3.08	0.04	0.01	8.45	0.122	0.297	0.042	0.199	0.057	0.008	0.069	0.012	0.092	0.02	0.066	0.01	0.075	0.012	0.114	0.091	0.031	0.015	0.449		0.188272	0.177313
176	44.9082	0	1.06949	0.305567	8.57713	0.122227	43.1971	1.10004	0.0611135	99.3408	1.81	0.8	11.9	63	49	1968	109	1529	8.2	34.4	0.9	14.2	0.88	1.47	0.09	0.01	13.09	0.195	0.484	0.069	0.328	0.094	0.014	0.121	0.021	0.162	0.039	0.129	0.02	0.152	0.028	0.065	0.066	0.049	0.027	0.702		0.300926	0.288955
745	40.0007	0.0106868	0.577087	0.897691	8.13181	0.117555	50.431	0.352664	0	100.519	6.46	1.98	4.2	77	18.6	3822	133	1778	26.3	41.5	0.1	4.2	0.22	0.72	0.07	0.01	7.22	0.05	0.107	0.015	0.07	0.019	0.007	0.027	0.005	0.04	0.008	0.027	0.004	0.032	0.006	0.018	0.063	0.007	0.008	3.668		0.0771605	0.0638806
325a	39.1728	0.0217205	0.977421	0.445269	10.3101	0.162903	47.3506	0.0325807	0	98.4734	7.8	0.97	6	78	28.2	2066	87	1845	10.8	54.4	0.4	2.5	0.43	1.24	0	0.01	6.52	0.082	0.213	0.029	0.146	0.046	0.008	0.06	0.011	0.077	0.016	0.053	0.008	0.062	0.011	0.033	0.008	0.011	0.01	4		0.126543	0.127164
369	39.2155	0.0316935	0.876854	0.654999	8.78518	0.126774	47.3818	0.242984	0	97.3158	5.2	1.16	4	85	32.7	8045	93	2105	14.4	43.1	0.6	4	0.5	1.55	0.65	0.01	10.42	0.124	0.309	0.043	0.201	0.054	0.009	0.07	0.012	0.089	0.019	0.061	0.01	0.072	0.011	0.043	0.047	0.027	0.014	15.8		0.191358	0.184478
401A	40.447	0.0221931	0.654698	0.155352	10.5893	0.210835	47.5932	0.610311	0	100.283	9.91	1.56	6.2	150	15.1	619	122	2009	29.8	40.8	1.3	13.9	0.51	2.92	0.51	0.1	7.21	0.617	1.393	0.131	0.531	0.101	0.027	0.106	0.016	0.1	0.02	0.06	0.009	0.061	0.01	0.079	0.032	0.127	0.118	12.151		0.95216	0.831642
2100	39.1166	0.0211384	0.591875	0.380491	9.60623	0.158538	47.2232	0.200815	0	97.2989	5.24	0.56	2.6	63	27.5	2605	127	2124	29.3	49.1	1.3	7.1	0.2	1.87	0.15	0.01	8.21	0.091	0.196	0.024	0.115	0.026	0.006	0.035	0.006	0.043	0.01	0.03	0.005	0.037	0.007	0.057	0.011	0.016	0.158	1.484		0.140432	0.117015
2117	38.4551	0.0208316	0.510374	0.5937	10.9744	0.166653	46.2149	0.260395	0	97.1963	3.88	1.55	5.7	96	43.3	5966	128	1706	28.5	70.3	1.2	4.3	0.53	4.53	0.24	0.01	12.77	0.515	0.902	0.095	0.363	0.079	0.015	0.09	0.016	0.112	0.025	0.082	0.013	0.096	0.016	0.135	0.018	0.068	0.154	1.144		0.794753	0.538507
731	49.0039	0.199033	3.88637	0.209508	9.39308	0.157131	22.6478	13.7333	0.146656	99.3768	4.51	1.53	63.7	1349	204.6	1374	69	404	36.1	37.5	1.6	11.4	2.79	3.42	0.33	0.3	5.84	0.349	0.961	0.148	0.852	0.315	0.125	0.475	0.084	0.593	0.127	0.369	0.052	0.333	0.049	0.135	0.084	0.207	0.093	2.694		0.53858	0.573731
[truncated: 13 more columns]
